# Supplementary material for: Potassium nutrient status drives posttranslational regulation of a low-K response network in Arabidopsis
Source: Nat Commun. 2023 Jan 23;14:360. doi: 10.1038/s41467-023-35906-5 (PMC9870859; doi:10.1038/s41467-023-35906-5)
Supplement: Supplementary file 3 — Source Data [file 41467_2023_35906_MOESM3_ESM.xlsx]

## Sheet: Figure1
Fig 1a					Fib1b
					Raw data (image J)						Relatvie protein level of CBL1/9						Relatvie protein level of CBL1/9							Another two biological replicates used in Fig1b
					Exp#1	CBL1/9 intensity	tubulin intensity	CBL1/9 normalized to tubulin	CBL1/9 relative protein level		K conc.	Exp#1	Exp#2	Exp#3	average	sem	Tukey's multiple comparisons test	Mean Diff.	95.00% CI of diff.	Significant?	Summary	Adjusted P Value
					20mM	8726.96	41708.5	0.209237	1		20mM	1	1	1	1	0	20 mM vs. 1 mM	-0.5444	-1.655 to 0.5662	No	ns	0.44475
					1mM	13234.3	49118.2	0.269437	1.28771		1mM	1.28771	2.05674	1.28881	1.54442	0.256159	20 mM vs. 0.1 mM	-2.17	-3.280 to -1.059	Yes	**	0.0011
					0.1 mM	26807.1	43767.2	0.612493	2.92727		0.1 mM	2.92727	3.81743	2.76496	3.16989	0.327146	20 mM vs. 0.01 mM	-3.373	-4.484 to -2.263	Yes	****	5e-05
					0.01mM	26687.1	31339.8	0.851542	4.06975		0.01mM	4.06975	4.15807	4.89195	4.37326	0.260596	1 mM vs. 0.1 mM	-1.625	-2.736 to -0.5149	Yes	**	0.00682
																	1 mM vs. 0.01 mM	-2.829	-3.939 to -1.718	Yes	***	0.00018
					Exp#2	CBL1/9 intensity	tubulin intensity	CBL1/9 normalized to tubulin	CBL1/9 relative protein level								0.1 mM vs. 0.01 mM	-1.203	-2.314 to -0.09277	Yes	*	0.03436
					20mM	14649	51619.8	0.283787	1
					1mM	28740.4	49240.2	0.583677	2.05674
					0.1 mM	45122.9	41651.6	1.08334	3.81743
					0.01mM	47085.5	39902.7	1.18001	4.15807
					Exp#3	CBL1/9 intensity	tubulin intensity	CBL1/9 normalized to tubulin	CBL1/9 relative protein level
					20mM	13619	40981.3	0.332322	1
					1mM	17119.4	39970.5	0.428301	1.28881
					0.1 mM	34790.4	37862.8	0.918856	2.76496
					0.01mM	47073.4	28955.8	1.6257	4.89195															Another two biological replicates used in Fig1d
Fig 1c					Fig.1d
					Raw data (image J)						Relatvie protein level of CBL2/3						Relatvie protein level of CBL2/3
					Exp#1	CBL2/3 intensity	tubulin intensity	CBL2/3 normalized to tubulin	CBL2/3 relative protein level			Exp#1	Exp#2	Exp#3	average	sem	Tukey's multiple comparisons test	Mean Diff.	95.00% CI of diff.	Significant?	Summary	Adjusted P Value
					20mM	19458.7	39789.2	0.489044	1		20mM	1	1	1	1	0	20 mM vs. 1 mM	-0.4101	-0.9501 to 0.1300	No	ns	0.1478
					1mM	35067.6	50271.8	0.697559	1.42637		1mM	1.42637	1.63814	1.16568	1.41006	0.136632	20 mM vs. 0.1 mM	-1.119	-1.659 to -0.5788	Yes	***	0.0007
					0.1 mM	43092.6	46527.4	0.926176	1.89385		0.1 mM	1.89385	2.30132	2.16158	2.11892	0.119544	20 mM vs. 0.01 mM	-1.307	-1.848 to -0.7674	Yes	***	0.0003
					0.01mM	45392.1	42587.2	1.06586	2.17948		0.01mM	2.17948	2.12756	2.61541	2.30748	0.154689	1 mM vs. 0.1 mM	-0.7089	-1.249 to -0.1688	Yes	*	0.0127
																	1 mM vs. 0.01 mM	-0.8974	-1.438 to -0.3573	Yes	**	0.0031
					Exp#2	CBL2/3 intensity	tubulin intensity	CBL2/3 normalized to tubulin	CBL2/3 relative protein level								0.1 mM vs. 0.01 mM	-0.1886	-0.7287 to 0.3515	No	ns	0.6894
					20mM	16292.3	37415.4	0.435445	1
					1mM	29816.6	41799.8	0.713319	1.63814
					0.1 mM	45042.7	44948.4	1.0021	2.30132
					0.01mM	42653.6	46040.5	0.926436	2.12756
					Exp#3	CBL2/3 intensity	tubulin intensity	CBL2/3 normalized to tubulin	CBL2/3 relative protein level
					20mM	17535.9	39066.4	0.448874	1
					1mM	23534.7	44978.7	0.523242	1.16568
					0.1 mM	45318.3	46706.6	0.970276	2.16158
					0.01mM	48498.7	41311	1.17399	2.61541
Fig1e					Fig 1f
					Raw data (image J)																			Raw data (image J)
					Col (HK to LK transfer)																			Col (HK to LK transfer)
					Exp#1	phos-CBL1/9 intensity	non-phos-CBL1/9 intensity	Phos-CBL/Total CBL	Relatvie phosphorylation level		Relatvie phosphorylation level of CBL1/9													Exp#1	CBL1/9 intensity	tubulin intensity	CBL1/9 normalized to tubulin	CBL1/9 relative protein level		Relatvie protein level of CBL1/9
					0d	702.104	5592.23	0.111545	1		Day (HK to LK transfer)	Exp#1	Exp#2	Exp#3	ave	sem								0d	5249.81	37621.1	0.139544	1		Col (HK to LK transfer)	Exp#1	Exp#2	Exp#3	ave	sem		Another two biological replicates used in Fig 1f CBL1/9 relative protein level during HK to LK transfer
					1d	5568.05	7406.25	0.42916	3.8474		0d	1	1	1	1	0	Another two biological replicates used in Fig 1f-CBL1/9 relative phosphorylation level during HK to LK transfer							1d	18215.4	38015.9	0.479153	3.43369		0d	1	1	1	1	0
					3d	20841.2	13247.5	0.611381	5.481		1d	3.8474	3.03725	0.992457	2.6257	0.849452								3d	27818.1	31735.9	0.87655	6.28151		1d	3.43369	2.31879	4.0454	3.26596	0.505434
					5d	25101.3	25139	0.499625	4.47912		3d	5.481	6.88833	7.40342	6.59092	0.574532								5d	32546.2	28798.7	1.13013	8.09869		3d	6.28151	2.35285	6.15354	4.9293	1.28876
					7d	30765.9	20093.4	0.604921	5.42309		5d	4.47912	6.63286	7.11357	6.07518	0.810009								7d	32596.5	30279.6	1.07652	7.71451		5d	8.09869	3.57926	7.05597	6.24464	1.36626
					9d	25817	29877.2	0.463548	4.15569		7d	5.42309	7.14152	8.16187	6.90883	0.799134								9d	33473	30261.9	1.10611	7.9266		7d	7.71451	4.72242	5.977	6.13798	0.867485
					Exp#2	phos-CBL1/9 intensity	non-phos-CBL1/9 intensity	Phos-CBL/Total CBL	Relatvie phosphorylation level		9d	4.15569	7.30433	8.64047	6.70016	1.32942								Exp#2	CBL1/9 intensity	tubulin intensity	CBL1/9 normalized to tubulin	CBL1/9 relative protein level		9d	7.9266	5.28672	8.15916	7.12416	0.921169
					0d	1470.79	20977.8	0.0655181	1		Relatvie phosphorylation level of CBL1/9													0d	6196.5	29678.5	0.208787	1		Relatvie protein level of CBL1/9
					1d	3237.93	13033.5	0.198994	3.03725	phos	Tukey's multiple comparisons test	Mean Diff.	95.00% CI of diff.	Significant?	Summary	Adjusted P Value								1d	14348.6	29637.7	0.484135	2.31879		Tukey's multiple comparisons test	Mean Diff.	95.00% CI of diff.	Significant?	Summary	Adjusted P Value
					3d	15011.1	18250.1	0.45131	6.88833		0d vs. 1d	-1.626	-5.559 to 2.308	No	ns	0.7331								3d	14762.6	30051.5	0.491245	2.35285		0d vs. 1d	-2.266	-6.766 to 2.234	No	ns	0.561
					5d	13919.2	18110.4	0.434572	6.63286		0d vs. 3d	-5.591	-9.524 to -1.658	Yes	**	0.0047								5d	22451.9	30043.9	0.747305	3.57926		0d vs. 3d	-3.929	-8.429 to 0.5705	No	ns	0.1009
					7d	22848.2	25983.3	0.467899	7.14152		0d vs. 5d	-5.075	-9.008 to -1.142	Yes	**	0.0097								7d	29625.8	30047	0.985982	4.72242		0d vs. 5d	-5.245	-9.744 to -0.7448	Yes	*	0.0196
					9d	24312.5	26490.4	0.478565	7.30433		0d vs. 7d	-5.909	-9.842 to -1.976	Yes	**	0.003								9d	29883.7	27073.4	1.1038	5.28672		0d vs. 7d	-5.138	-9.638 to -0.6381	Yes	*	0.0224
					Exp#3	phos-CBL1/9 intensity	non-phos-CBL1/9 intensity	Phos-CBL/Total CBL	Relatvie phosphorylation level		0d vs. 9d	-5.7	-9.633 to -1.767	Yes	**	0.004								Exp#3	CBL1/9 intensity	tubulin intensity	CBL1/9 normalized to tubulin	CBL1/9 relative protein level		0d vs. 9d	-6.124	-10.62 to -1.624	Yes	**	0.0065
					0d	1053.79	19158	0.0521374	1															0d	3158.62	30631	0.103118	1
					1d	1306.95	23951.1	0.0517441	0.992457															1d	12016	28804.6	0.417155	4.0454
					3d	16721.8	26599.4	0.385995	7.40342															3d	19783.2	31177	0.634544	6.15354
					5d	13779.2	23373.3	0.370883	7.11357															5d	21944	30159.4	0.727601	7.05597
					7d	23378.4	31560	0.425539	8.16187															7d	18040.2	29270	0.616339	5.977
					9d	24770.7	30215.2	0.450492	8.64047															9d	23504	27935.7	0.84136	8.15916
					Col (LK to HK transfer)																			Col (LK to HK transfer)
					Exp#1	phos-CBL1/9 intensity	non-phos-CBL1/9 intensity	Phos-CBL/Total CBL	Relatvie phosphorylation level		Relatvie phosphorylation level of CBL1/9													Exp#1	CBL1/9 intensity	tubulin intensity	CBL1/9 normalized to tubulin	CBL1/9 relative protein level		Relatvie protein level of CBL1/9
					0h	32132.8	32563.3	0.496673	1		Col (LK to HK transfer)	Exp#1	Exp#2	Exp#3	average	sem	Another two biological replicates used in Fig 1f-CBL1/9 relative phosphorylation level during LK to HK transfer							0h	18831.5	29305.6	0.642592	1		Col (LK to HK transfer)	Exp#1	Exp#2	Exp#3	average	sem
					6h	19542.6	30645.9	0.389384	0.783985		0h	1	1	1	1	0								6h	19246.2	31867.3	0.60395	0.939866		0h	1	1	1	1	0		Another two biological replicates used in Fig 1f-CBL1/9 relative protein level during LK to HK transfer
					12h	11861.1	29114.1	0.289469	0.582817		6h	0.783985	0.93564	0.679492	0.799706	0.0743601								12h	12225.4	31112.5	0.39294	0.611493		6h	0.939866	0.904952	0.808101	0.884306	0.0394131
					1d	9457.71	29643.6	0.241877	0.486995		12h	0.582817	0.747277	0.74846	0.692852	0.0550182								1d	12882.5	31302.7	0.411547	0.640449		12h	0.611493	0.760159	0.62976	0.667138	0.0468089
					2d	2909.98	29502.6	0.0897793	0.180762		1d	0.486995	0.404569	0.721459	0.537675	0.0949231								2d	10386.7	30378.3	0.341912	0.532083		1d	0.640449	0.535347	0.645832	0.60721	0.0359646
					3d	320.92	24064.8	0.0131602	0.0264967		2d	0.180762	0.194133	0.406492	0.260462	0.0731169								3d	9891.47	26500.8	0.373252	0.580854		2d	0.532083	0.500488	0.17662	0.403064	0.113588
					Exp#2	phos-CBL1/9 intensity	non-phos-CBL1/9 intensity	Phos-CBL/Total CBL	Relatvie phosphorylation level		3d	0.0264967	0.197959	0.328356	0.184271	0.0874077								Exp#2	CBL1/9 intensity	tubulin intensity	CBL1/9 normalized to tubulin	CBL1/9 relative protein level		3d	0.580854	0.234678	0.0727727	0.296102	0.149852
					0h	29069	27072.9	0.517778	1		Relatvie phosphorylation level of CBL1/9													0h	25170.4	29171.1	0.862854	1		Relatvie protein level of CBL1/9
					6h	25146.4	26760.3	0.484454	0.93564		Tukey's multiple comparisons test	Mean Diff.	95.00% CI of diff.	Significant?	Summary	Adjusted P Value								6h	24523.6	31406.7	0.780841	0.904952		Tukey's multiple comparisons test	Mean Diff.	95.00% CI of diff.	Significant?	Summary	Adjusted P Value
					12h	11603.9	18386.2	0.386924	0.747277		0 vs. 1	0.2003	-0.1387 to 0.5393	No	ns	0.40303								12h	19530.9	29776.9	0.655906	0.760159		0d vs. 6h	0.1157	-0.2741 to 0.5055	No	ns	0.9103
					1d	6165.18	23266.1	0.209477	0.404569		0 vs. 2	0.3071	-0.03183 to 0.6461	No	ns	0.08434								1d	12997.5	28137.5	0.461927	0.535347		0d vs. 12h	0.3329	-0.05691 to 0.7226	No	ns	0.112
					2d	2403.81	21510.5	0.100518	0.194133		0 vs. 3	0.4623	0.1234 to 0.8013	Yes	**	0.00641								2d	9746.64	22569.6	0.431848	0.500488		0d vs. 1d	0.3928	0.003022 to 0.7826	Yes	*	0.0479
					3d	2412.79	21126.9	0.102499	0.197959		0 vs. 4	0.7395	0.4006 to 1.079	Yes	***	0.0001								3d	6010.98	29684.9	0.202493	0.234678		0d vs. 2d	0.5969	0.2072 to 0.9867	Yes	**	0.0026
					Exp#3	phos-CBL1/9 intensity	non-phos-CBL1/9 intensity	Phos-CBL/Total CBL	Relatvie phosphorylation level		0 vs. 5	0.8157	0.4768 to 1.155	Yes	****	4e-05								Exp#3	CBL1/9 intensity	tubulin intensity	CBL1/9 normalized to tubulin	CBL1/9 relative protein level		0d vs. 3d	0.7039	0.3141 to 1.094	Yes	***	0.0006
					0h	23681.9	13487.7	0.637132	1															0h	28534.6	30349.6	0.940197	1
					6h	16158.1	21165	0.432926	0.679492															6h	22255.5	29292.2	0.759774	0.808101
					12h	10785.2	11831.6	0.476868	0.74846															12h	17104.9	28888.6	0.592098	0.62976
					1d	1662.45	1954.2	0.459665	0.721459															1d	17838	29376.9	0.60721	0.645832
					2d	1196.26	3422.69	0.258989	0.406492															2d	4830.47	29089.1	0.166058	0.17662
					3d	819.719	3098.52	0.209206	0.328356															3d	1908.93	27900	0.0684207	0.0727727
Fig1g.					Fig 1h
					Raw data (image J)
					Col (HK to LK transfer)																			Col (HK to LK transfer)
					Exp#1	phos-CBL2/3 intensity	non-phos-CBL2/3 intensity	Phos-CBL/Total CBL	Relatvie phosphorylation level		Relatvie phosphorylation level of CBL2/3						Another two biological replicates used in Fig 1h-CBL2/3 relative phosphorylation level during HK to LK transfer							Exp#1	CBL2/3 intensity	tubulin intensity	CBL2/3 normalized to tubulin	CBL2/3 relative protein level		Relatvie protein level of CBL2/3
					0d	1510.76	17148.8	0.0809646	1		Col (HK to LK transfer)	Exp#1	Exp#2	Exp#3	ave	sem								0d	11459.2	33314.9	0.343968	1		Col (HK to LK transfer)	Exp#1	Exp#2	Exp#3	ave	sem		Another two biological replicates used in Fig 1h-CBL2/3 relative protein level during HK to LK transfer
					1d	7865.56	18962.9	0.29318	3.62109		0d	1	1	1	1	0								1d	19669.7	38163.5	0.515404	1.49841		0d	1	1	1	1	0
					3d	18492.8	24090.1	0.434277	5.36379		1d	3.62109	3.63125	3.93093	3.72776	0.10163								3d	26236.4	42793.1	0.613099	1.78243		1d	1.49841	1.42986	1.89441	1.60756	0.144782
					5d	23389	32172.9	0.420954	5.19923		3d	5.36379	5.45621	6.10562	5.64187	0.233404								5d	30465.8	35952.3	0.847395	2.46359		3d	1.78243	2.02138	2.29527	2.03303	0.148157
					7d	23361.8	24313.3	0.490021	6.05229		5d	5.19923	5.81105	7.48398	6.16475	0.682848								7d	28173.8	39391.7	0.715221	2.07933		5d	2.46359	3.0073	2.62189	2.69759	0.161454
					9d	22747.2	24298	0.483518	5.97197		7d	6.05229	6.4481	8.20997	6.90345	0.663175								9d	27353.8	33826.8	0.808643	2.35093		7d	2.07933	3.42687	3.43292	2.97971	0.450193
					Exp#2	phos-CBL2/3 intensity	non-phos-CBL2/3 intensity	Phos-CBL/Total CBL	Relatvie phosphorylation level		9d	5.97197	6.97251	8.48179	7.14209	0.729467								Exp#2	CBL2/3 intensity	tubulin intensity	CBL2/3 normalized to tubulin	CBL2/3 relative protein level		9d	2.35093	3.8636	3.57962	3.26471	0.464189
					0d	2069	28146.9	0.068474	1		Relatvie phosphorylation level of CBL2/3													0d	15929.3	38454.5	0.414238	1		Relatvie protein level of CBL2/3
					1d	9517.88	28760.9	0.248647	3.63125		Tukey's multiple comparisons test	Mean Diff.	95.00% CI of diff.	Significant?	Summary	Adjusted P Value								1d	20965.8	35397.1	0.592303	1.42986		Tukey's multiple comparisons test	Mean Diff.	95.00% CI of diff.	Significant?	Summary	Adjusted P Value
					3d	15152.4	25404.5	0.373609	5.45621		0d vs. 1d	-2.728	-5.105 to -0.3503	Yes	*	0.02171								3d	27065	32322.9	0.837332	2.02138		0d vs. 1d	-0.6076	-1.961 to 0.7459	No	ns	0.6663
					5d	17556.2	26565.3	0.397906	5.81105		0d vs. 3d	-4.642	-7.019 to -2.264	Yes	***	0.0003								5d	28969	23254.5	1.24574	3.0073		0d vs. 3d	-1.033	-2.387 to 0.3205	No	ns	0.1804
					7d	20807.7	26319	0.441527	6.4481		0d vs. 5d	-5.165	-7.542 to -2.787	Yes	***	0.00011								7d	27676.8	19497	1.41954	3.42687		0d vs. 5d	-1.698	-3.051 to -0.3441	Yes	*	0.0119
					9d	25230.9	27615.8	0.477435	6.97251		0d vs. 7d	-5.903	-8.281 to -3.526	Yes	****	3e-05								9d	19818.1	12382.8	1.60045	3.8636		0d vs. 7d	-1.98	-3.333 to -0.6262	Yes	**	0.0037
					Exp#3	phos-CBL2/3 intensity	non-phos-CBL2/3 intensity	Phos-CBL/Total CBL	Relatvie phosphorylation level		0d vs. 9d	-6.142	-8.520 to -3.765	Yes	****	2e-05								Exp#3	CBL2/3 intensity	tubulin intensity	CBL2/3 normalized to tubulin	CBL2/3 relative protein level		0d vs. 9d	-2.265	-3.618 to -0.9112	Yes	**	0.0012
					0d	1588.6	22679.3	0.0654608	1															0d	14925.1	44794.2	0.333194	1
					1d	9609.86	27735.8	0.257322	3.93093															1d	26975.2	42736.1	0.631204	1.89441
					3d	20237.3	30396.6	0.399679	6.10562															3d	31022.7	40564.8	0.764769	2.29527
					5d	27558.7	28694.2	0.489907	7.48398															5d	38181.4	43705.9	0.873598	2.62189
					7d	28663.4	24670.7	0.537431	8.20997															7d	37615.8	32885.9	1.14383	3.43292
					9d	31175.3	24973.7	0.555225	8.48179															9d	28616.5	23992.9	1.19271	3.57962
					Col (LK to HK transfer)																			Col (LK to HK transfer)
					Exp#1	Phos-CBL2/3 intensity	total CBL2/3 intensity	Phos-CBL/Total CBL	Relatvie phosphorylation level															Exp#1	CBL2/3 intensity	tubulin intensity	CBL2/3 normalized to tubulin	CBL2/3 relative protein level
					0h	30628.7	33866	0.474903	1								Another two biological replicates used in Fig 1h-CBL2/3 relative phosphorylation level during LK to HK transfer							0h	23548.5	29590.2	0.79582	1		Relatvie protein level of CBL2/3
					6h	17571.2	29779.2	0.37109	0.781401		Relatvie phosphorylation level of CBL2/3													6h	22470.7	32502.8	0.691345	0.868721			Exp#1	Exp#2	Exp#3	average	sem		Another two biological replicates used in Fig 1h-CBL2/3 relative protein level during LK to HK transfer
					12h	8495	26905.5	0.239968	0.5053		Col (LK to HK transfer)	Exp#1	Exp#2	Exp#3	average	sem								12h	14329.5	31970.7	0.448208	0.563203		0h	1	1	1	1	0
					1d	6438.42	27134.9	0.191772	0.403813		0h	1	1	1	1	0								1d	12714.6	33117.3	0.383926	0.482428		6h	0.868721	0.670301	0.84777	0.795597	0.0629394
					2d	3261.76	27694.8	0.105366	0.221868		6h	0.781401	0.509776	0.631676	0.640951	0.0785485								2d	12552.3	33252.9	0.37748	0.474329		12h	0.563203	0.769964	0.763159	0.698775	0.0678147
					3d	2987.93	27066.2	0.0994185	0.209345		12h	0.5053	0.404903	0.416244	0.442149	0.0317447								3d	14483.9	33786.3	0.428691	0.538679		1d	0.482428	0.523617	0.927233	0.644426	0.141902
					Exp#2	Phos-CBL2/3 intensity	total CBL2/3 intensity	Phos-CBL/Total CBL	Relatvie phosphorylation level		1d	0.403813	0.25958	0.64644	0.436611	0.112874								Exp#2	CBL2/3 intensity	tubulin intensity	CBL2/3 normalized to tubulin	CBL2/3 relative protein level		2d	0.474329	0.429539	0.539687	0.481185	0.0319811
					0h	19637.2	21867.1	0.473137	1		2d	0.221868	0.0204904	0.317349	0.186569	0.0874943								0h	29326.1	28975.1	1.01211	1		3d	0.538679	0.558107	0.556181	0.550989	0.00618023
					6h	8256.81	25976.2	0.241194	0.509776		3d	0.209345	0.0132963	0.246166	0.156269	0.0722722								6h	22839.4	33665.6	0.67842	0.670301
					12h	6169.69	26035.4	0.191575	0.404903		Relatvie phosphorylation level of CBL2/3													12h	22284.3	28595.6	0.779291	0.769964		Relatvie protein level of CBL2/3
					1d	2457.62	17552.8	0.122817	0.25958		Tukey's multiple comparisons test	Mean Diff.	95.00% CI of diff.	Significant?	Summary	Adjusted P Value								1d	11886	22428.1	0.529959	0.523617		Tukey's multiple comparisons test	Mean Diff.	95.00% CI of diff.	Significant?	Summary	Adjusted P Value
					2d	134.657	13755	0.00969477	0.0204904		0 vs. 1	0.359	0.007849 to 0.7102	Yes	*	0.04408								2d	9394.95	21610.4	0.434742	0.429539		0d vs. 6h	0.2044	-0.1301 to 0.5389	No	ns	0.3703
					3d	123.382	19489.1	0.00629099	0.0132963		0 vs. 2	0.5579	0.2067 to 0.9091	Yes	**	0.00189								3d	12607.4	22319.2	0.564868	0.558107		0d vs. 12h	0.3012	-0.03331 to 0.6358	No	ns	0.087
					Exp#3(show)	Phos-CBL2/3 intensity	total CBL2/3 intensity	Phos-CBL/Total CBL	Relatvie phosphorylation level		0 vs. 3	0.5634	0.2122 to 0.9146	Yes	**	0.00174								Exp#3	CBL2/3 intensity	tubulin intensity	CBL2/3 normalized to tubulin	CBL2/3 relative protein level		0d vs. 1d	0.3556	0.02104 to 0.6901	Yes	*	0.035
					0h	24828.4	26861.2	0.480337	1		0 vs. 4	0.8134	0.4622 to 1.165	Yes	****	6e-05								0h	27165.4	28741.7	0.945157	1		0d vs. 2d	0.5188	0.1843 to 0.8533	Yes	**	0.0023
					6h	11144.4	25585.3	0.303417	0.631676		0 vs. 5	0.8437	0.4925 to 1.195	Yes	****	4e-05								6h	24878.1	31048.1	0.801276	0.84777		0d vs. 3d	0.449	0.1145 to 0.7835	Yes	**	0.0072
					12h	6500.25	26011.2	0.199937	0.416244															12h	23674.9	32822.3	0.721305	0.763159
					1d	12485	27723.2	0.310509	0.64644															1d	23932.3	27308.1	0.876381	0.927233
					2d	3099.15	17231.9	0.152434	0.317349															2d	14284.8	28004.6	0.510089	0.539687
					3d	2531.81	18880.2	0.118242	0.246166															3d	11376.6	21641.7	0.525679	0.556181
Fig.1i
Fig.1j
Fig.1k
Fig.1l

## Sheet: Figure2
Fig.2a
Fig.2b
Fig.2d
Fig.2e
Fig.2f
Exp#1		CBL1-WT or CBL1-S201A intensity	Tubulin intensity	CBL1-WT or CBL1-S201A normalized toTubulin	Relative fold
CBL1-WT-3flag	0d	5427.53	15697.7	0.345754	1
	3d	11971.2	16160.2	0.740783	2.14252
	6d	13959.5	14884.8	0.937833	2.71243		Relative protein level
CBL1-S201A-3flag	0d	7864.06	14758.4	0.532855	1				Exp#1	Exp#2	Exp#3	Exp#4	Exp#5	Exp#6	average	sem
	3d	9675.31	15224.2	0.63552	1.19267		CBL1-WT-3flag	0d	1	1	1	1	1	1	1	0
	6d	13644.2	14899.8	0.915731	1.71854			3d	2.14252	2.06674	4.31235	4.64865	2.73494	4.36432	3.37825	0.487159
Exp#2		CBL1-WT or CBL1-S201A intensity	Tubulin intensity	CBL1-WT or CBL1-S201A normalized toTubulin	Relative fold			6d	2.71243	3.6447	6.6655	4.74119	4.10926	6.40455	4.71294	0.637245
CBL1-WT-3flag	0d	3300.6	17364.3	0.19008	1		CBL1-S201A-3flag	0d	1	1	1	1	1	1	1	0
	3d	5602.06	14260.2	0.392845	2.06674			3d	1.19267	1.71036	1.01813	1.04839	1.88226	1.1435	1.33255	0.150536
	6d	10555.3	15236.1	0.692785	3.6447			6d	1.71854	2.35893	1.27914	2.19641	1.81132	2.15656	1.92015	0.162082
CBL1-S201A-3flag	0d	5707.18	13411.8	0.425535	1
	3d	10135.8	13926.2	0.727819	1.71036
	6d	13349.9	13299.2	1.00381	2.35893		Sidak's multiple comparisons test	Mean Diff.	95.00% CI of diff.	Significant?	Summary	Adjusted P Value
Exp#3		CBL1-WT or CBL1-S201A intensity	Tubulin intensity	CBL1-WT or CBL1-S201A normalized toTubulin	Relative fold		CBL1WT-3flag - CBL1S201A-3flag
CBL1-WT-3flag	0d	1503.63	12272.8	0.122517	1		0	0	-1.215 to 1.215	No	ns	>0.999999
	3d	7509.82	14214.1	0.528337	4.31235		3	2.046	0.8310 to 3.260	Yes	***	0.000561
	6d	12351.5	15124.8	0.816639	6.6655		6	2.793	1.578 to 4.007	Yes	****	7e-06
CBL1-S201A-3flag	0d	8240.35	13511.2	0.609892	1
	3d	7590.94	12224.8	0.620948	1.01813
	6d	9287.35	11904.8	0.780137	1.27914		Six biological replicates used in Fig 2f
Exp#4		CBL1-WT or CBL1-S201A intensity	Tubulin intensity	CBL1-WT or CBL1-S201A normalized toTubulin	Relative fold
CBL1-WT-3flag	0d	2859.28	15310.7	0.18675	1
	3d	13381.8	15414.4	0.868137	4.64865
	6d	14366.6	16225.8	0.885419	4.74119
CBL1-S201A-3flag	0d	6151.94	13952.9	0.440908	1
	3d	5980.06	12937.1	0.462243	1.04839
	6d	12997.1	13421.1	0.968413	2.19641
Exp#5		CBL1-WT or CBL1-S201A intensity	Tubulin intensity	CBL1-WT or CBL1-S201A normalized toTubulin	Relative fold
CBL1-WT-3flag	0d	3249.82	15291.5	0.212525	1
	3d	9546.48	16424.2	0.581244	2.73494
	6d	13053.3	14946.8	0.87332	4.10926
CBL1-S201A-3flag	0d	7061.94	12157.8	0.580858	1
	3d	14173.4	12963.6	1.09333	1.88226
	6d	14548.6	13827.9	1.05212	1.81132
Exp#6		CBL1-WT or CBL1-S201A intensity	Tubulin intensity	CBL1-WT or CBL1-S201A normalized toTubulin	Relative fold
CBL1-WT-3flag	0d	1759.23	14554	0.120876	1
	3d	8695.89	16483.8	0.527543	4.36432
	6d	13463.7	17391.4	0.774158	6.40455
CBL1-S201A-3flag	0d	4893.94	12103.4	0.404346	1
	3d	6710.18	14512.6	0.46237	1.1435
	6d	10851.4	12444.4	0.871996	2.15656

## Sheet: Figure3
Fig.3a
Fig.3b
Raw data (image J)																				Raw data (image J)						CBL2/3 relative protein level
Exp#1	phos-CBL2/3 intensity	non-phos-CBL2/3 intensity	Phos-CBL/Total CBL	Relatvie phosphorylation level		Relatvie phosphorylation level of CBL2/3														Exp#1	CBL2/3 intensity	actin intensity	CBL2/3 normalized to actin	CBL2/3 relative protein level		day	Exp#1	Exp#2	Exp#3	average	sem		Another two biological replicates used in Fig 3b CBL2/3 relative protein level
0	3507.33	27511.4	0.113071	1		day	Exp#1	Exp#2	Exp#3	average	sem		Another two biological replicates used in Fig 3b CBL2/3 relative phosphorylation level							0	9800.69	21211.9	0.462038	1		0	1	1	1	1	0
1	15373.1	33968.5	0.311565	2.75547		0	1	1	1	1	0									1	12874.2	22681.7	0.5676	1.22847		1	1.22847	1.75377	1.43645	1.4729	0.152732
3	19791.4	30617.9	0.392614	3.47227		1	2.75547	3.58646	3.5927	3.31155	0.278042									3	18971.2	25263.4	0.750937	1.62527		3	1.62527	1.3185	1.54498	1.49625	0.0918473
5	24219.9	32942.9	0.4237	3.7472		3	3.47227	4.16889	5.71048	4.45055	0.661286									5	22460.9	28204.2	0.796369	1.7236		5	1.7236	1.922	2.25254	1.96604	0.15427
7	30763.7	34909.2	0.468438	4.14286		5	3.7472		5.98947	4.86833	0.915402									7	26058.2	26621.9	0.978828	2.1185		7	2.1185	2.73144	3.20412	2.68469	0.314262
9	32007.6	31214	0.506276	4.4775		7	4.14286	5.90384	6.06856	5.37175	0.616285									9	28370.5	26614.3	1.06599	2.30714		9	2.30714	2.15376	2.7256	2.3955	0.170885
Exp#2	phos-CBL2/3 intensity	non-phos-CBL2/3 intensity	Phos-CBL/Total CBL	Relatvie phosphorylation level		9	4.4775	6.06117	5.70158	5.41342	0.479335									Exp#2	CBL2/3 intensity	actin intensity	CBL2/3 normalized to actin	CBL2/3 relative protein level		CBL2/3 relative protein level
0	1770.6	20273.1	0.0803222	1		Relative phosphorylation level of CBL2/3														0	17592.1	42227.1	0.416608	1		Tukey's multiple comparisons test	Mean Diff.	95.00% CI of diff.	Significant?	Summary	Adjusted P Value
1	13584.4	33571.8	0.288073	3.58646		Tukey's multiple comparisons test	Mean Diff.	95.00% CI of diff.	Significant?	Summary	Adjusted P Value									1	30632.4	41925.7	0.730635	1.75377		0d vs. 1d	-0.4729	-1.304 to 0.3579	No	ns	0.44
3	13042.2	25906.7	0.334854	4.16889		0 d vs. 1 d	-2.312	-4.866 to 0.2431	No	ns	0.0838									3	24193	44043.3	0.549299	1.3185		0d vs. 3d	-0.4963	-1.327 to 0.3345	No	ns	0.3924
5						0 d vs. 3 d	-3.451	-6.005 to -0.8959	Yes	**	0.0074									5	31201.4	38966.7	0.800719	1.922		0d vs. 5d	-0.966	-1.797 to -0.1353	Yes	*	0.0199
7	30252.4	33543	0.474209	5.90384		0 d vs. 5 d	-3.868	-6.725 to -1.012	Yes	**	0.0073									7	44549.2	39149	1.13794	2.73144		0d vs. 7d	-1.685	-2.515 to -0.8539	Yes	***	0.0002
9	30582.4	32234.9	0.486846	6.06117		0 d vs. 7 d	-4.372	-6.926 to -1.817	Yes	**	0.0012									9	42130.8	46954.1	0.897276	2.15376		0d vs. 9d	-1.396	-2.226 to -0.5647	Yes	**	0.0012
Exp#3	phos-CBL2/3 intensity	non-phos-CBL2/3 intensity	Phos-CBL/Total CBL	Relatvie phosphorylation level		0 d vs. 9 d	-4.413	-6.968 to -1.859	Yes	**	0.0011									Exp#3	CBL2/3 intensity	actin intensity	CBL2/3 normalized to actin	CBL2/3 relative protein level
0	2285.28	24671.6	0.0847753	1																0	17012.2	48942.7	0.347594	1
1	12502.4	28546.7	0.304572	3.5927																1	22906.1	45876.2	0.499302	1.43645
3	24339.4	25937.4	0.484108	5.71048																3	27461.8	51136.8	0.537027	1.54498
5	28274.5	27410.4	0.507759	5.98947																5	35571.4	45431.4	0.782968	2.25254
7	28412.1	26814.5	0.514464	6.06856																7	40281	36167.5	1.11373	3.20412
9	34393.7	36762.7	0.483353	5.70158																9	39546.7	41742.1	0.947403	2.7256
Raw data (image J)																																	Another two biological replicates used in Fig 3b CBL1/9 relative protein level
Exp#1	phos-CBL1/9 intensity	non-phos-CBL1/9 intensity	Phos-CBL/Total CBL	Relatvie phosphorylation level		Relatvie phosphorylation level of CBL1/9														Raw data (image J)						CBL1/9 relative protein level
0	3159.62	29114.7	0.097899	1		day	Exp#1	Exp#2	Exp#3	ave	sem		Another two biological replicates used in Fig 3b CBL1/9 relative phosphorylation level							Exp#1	CBL1/9 intensity	actin intensity	CBL1/9 normalized to actin	CBL1/9 relative protein level		day	Exp#1	Exp#2	Exp#3	ave	sem
1	3134.28	27348	0.102823	1.0503		0	1	1	1	1	0									0	5932.08	24185.1	0.245278	1		0	1	1	1	1	0
3	8181	39340.8	0.172153	1.75847		1	1.0503	1.15563	1.66355	1.28982	0.189319									1	7848.45	29104.4	0.269665	1.09942		1	1.09942	1.30421	1.93272	1.44545	0.250705
5	21969.3	25193.3	0.465821	4.75818		3	1.75847	1.61428	3.41477	2.26251	0.577635									3	15854.2	28643.1	0.553507	2.25665		3	2.25665	2.79104	2.36065	2.46945	0.163576
7	24659.1	25920.6	0.487529	4.97992		5	4.75818	3.3059	4.26619	4.11009	0.42644									5	22277.9	23533.2	0.946656	3.85952		5	3.85952	3.03214	3.58623	3.49263	0.243385
9	29768.6	21253.5	0.583446	5.95967		7	4.97992	3.36045	4.69439	4.34492	0.49909									7	27863	25173.3	1.10685	4.51262		7	4.51262	2.1856	4.05841	3.58554	0.712147
Exp#2	phos-CBL1/9 intensity	non-phos-CBL1/9 intensity	Phos-CBL/Total CBL	Relatvie phosphorylation level		9	5.95967	4.25584	4.5776	4.93104	0.522639									9	27660.5	23284.3	1.18795	4.84326		9	4.84326	3.1754		4.00933	0.680903
0	1791.48	12087.3	0.12908	1		Relatvie phosphorylation level of CBL1/9														Exp#2	CBL1/9 intensity	actin intensity	CBL1/9 normalized to actin	CBL1/9 relative protein level		CBL1/9 relative protein level
1	2700.57	15403.6	0.149168	1.15563		Tukey's multiple comparisons test	Mean Diff.	95.00% CI of diff.	Significant?	Summary	Adjusted P Value									0	11028.4	31441	0.350765	1		Tukey's multiple comparisons test	Mean Diff.	95.00% CI of diff.	Significant?	Summary	Adjusted P Value
3	5623.59	21364.8	0.208371	1.61428		0 d vs. 1 d	-0.2898	-2.299 to 1.720	No	ns	0.9959									1	12033	26303.3	0.457472	1.30421		0d vs. 1d	-0.4455	-2.383 to 1.492	No	ns	0.9647
5	19359.9	26008.6	0.426725	3.3059		0 d vs. 3 d	-1.263	-3.272 to 0.7469	No	ns	0.3435									3	24585.4	25112.8	0.978999	2.79104		0d vs. 3d	-1.469	-3.407 to 0.4683	No	ns	0.1802
7	20665.6	26976.7	0.433766	3.36045		0 d vs. 5 d	-3.11	-5.119 to -1.101	Yes	**	0.0024									5	27029.7	25414.2	1.06357	3.03214		0d vs. 5d	-2.493	-4.430 to -0.5549	Yes	*	0.0105
9	26571.3	21798	0.549343	4.25584		0 d vs. 7 d	-3.345	-5.354 to -1.336	Yes	**	0.0013									7	14452.7	18852.2	0.76663	2.1856		0d vs. 7d	-2.586	-4.523 to -0.6478	Yes	**	0.0081
Exp#3	phos-CBL1/9 intensity	non-phos-CBL1/9 intensity	Phos-CBL/Total CBL	Relatvie phosphorylation level		0 d vs. 9 d	-3.931	-5.940 to -1.922	Yes	***	0.0003									9	28573.9	25654	1.11382	3.1754		0d vs. 9d	-3.009	-5.176 to -0.8429	Yes	**	0.0061
0	1475.55	10944.5	0.118804	1																Exp#3	CBL1/9 intensity	actin intensity	CBL1/9 normalized to actin	CBL1/9 relative protein level
1	4600.4	18676.8	0.197635	1.66355																0	6516.83	31623.7	0.206074	1
3	15100.5	22121.5	0.405687	3.41477																1	11591	29102.3	0.398285	1.93272
5	17568.5	17094.5	0.506838	4.26619																3	11879.9	24420.7	0.48647	2.36065
7	27289.5	21641.8	0.55771	4.69439																5	17600.4	23815.6	0.73903	3.58623
9	31069.4	26060.9	0.543835	4.5776																7	22015.5	26323.8	0.836334	4.05841
																				9
Fig.3c
Fig.3d
Fig.3e
Exp#1	Timepoint	CBL1/9 intensity	tubulin intensity	CBL1/9 normalized to actin	CBL1/9 relative protein level
Col	0d	5096.48	12375	0.411836	1		CBL1/9 relative protein level									Another three biological replicates used in Fig 3e
	1d	6861.89	13621.9	0.50374	1.22316				Exp#1	Exp#2	Exp#3	Exp#4	average	sem
	3d	10136.6	15848	0.639613	1.55308		Col	0d	1	1	1	1	1	0
	5d	11260.9	13009.6	0.865584	2.10177			1d	1.22316	1.65217	1.75384	2.28549	1.72866	0.218341
	7d	13411.1	6473.92	2.07155	5.03004			3d	1.55308	3.32206	4.47444	2.34228	2.92297	0.631146
	9d	16169.7	6725.16	2.40436	5.83815			5d	2.10177	4.69952	7.98697	4.56724	4.83887	1.20746
cbl2/3	0d	1314.23	17750.9	0.0740375	0.179774			7d	5.03004	7.4491	5.96983	5.95026	6.09981	0.500354
	1d	950.062	14252.9	0.0666575	0.161854			9d	5.83815	9.29266	7.6756	7.2437	7.51253	0.711293
	3d	1728.48	13546.5	0.127596	0.309822		cbl2/3	0d	0.179774	0.132955	0.452555	0.844287	0.402393	0.163285
	5d	3716.72	16289.3	0.228169	0.554029			1d	0.161854	0.274951	0.161145	0.523503	0.280363	0.0853442
	7d	8115.6	13917.9	0.583105	1.41587			3d	0.309822	1.82337	0.512289	0.86736	0.878211	0.335461
	9d	8795.72	12614.3	0.697284	1.69311			5d	0.554029	2.07065	1.31663	2.06877	1.50252	0.362584
Exp#2	Timepoint	CBL1/9 intensity	tubulin intensity	CBL1/9 normalized to actin	CBL1/9 relative protein level			7d	1.41587	2.72711	2.19277	2.1938	2.13239	0.269955
Col	0d	2221.7	12033.5	0.184626	1			9d	1.69311	2.36971	1.39915	1.44351	1.72637	0.223994
	1d	3459.23	11340.5	0.305034	1.65217
	3d	5412.72	8824.99	0.61334	3.32206		Sidak's multiple comparisons test	Mean Diff.	95.00% CI of diff.	Significant?	Summary	Adjusted P Value
	5d	8694.48	10020.6	0.867656	4.69952
	7d	12085.9	8787.82	1.3753	7.4491		Col Vs cbl2/3
	9d	13826.7	8059.06	1.71567	9.29266		0 d	0.5976	-1.391 to 2.586	No	ns	0.95709
cbl2/3	0d	250.263	10195.3	0.0245469	0.132955		1 d	1.448	-0.5400 to 3.437	No	ns	0.26515
	1d	651.406	12832.2	0.0507633	0.274951		3 d	2.045	0.05648 to 4.033	Yes	*	0.0410453
	3d	3810.89	11320.3	0.336643	1.82337		5 d	3.336	1.348 to 5.325	Yes	***	0.000245316
	5d	4706.89	12312.1	0.382298	2.07065		7 d	3.967	1.979 to 5.956	Yes	****	1.6439e-05
	7d	6210.6	12334.9	0.503496	2.72711		9 d	5.786	3.798 to 7.774	Yes	****	7.5e-09
	9d	5346.48	12220.2	0.437512	2.36971
Exp#3	Timepoint	CBL1/9 intensity	tubulin intensity	CBL1/9 normalized to actin	CBL1/9 relative protein level
Col	0d	1601.41	9619.94	0.166467	1
	1d	3843.06	13163.1	0.291957	1.75384
	3d	7716.77	10360.2	0.744849	4.47444
	5d	14244.7	10713.8	1.32957	7.98697
	7d	12792.4	12872.4	0.993781	5.96983
	9d	16477.1	12895.5	1.27774	7.6756
cbl2/3	0d	1004.58	13334.7	0.0753356	0.452555
	1d	357.577	13329.8	0.0268253	0.161145
	3d	1068.23	12526.3	0.0852794	0.512289
	5d	2585.06	11794.5	0.219176	1.31663
	7d	4925.6	13493.9	0.365024	2.19277
	9d	4131.01	17736.3	0.232913	1.39915
Exp#4	Timepoint	CBL1/9 intensity	tubulin intensity	CBL1/9 normalized to actin	CBL1/9 relative protein level
Col	0d	2953.82	15921.1	0.185529	1
	1d	6538.01	15419	0.424024	2.28549
	3d	7134.89	16418.6	0.434562	2.34228
	5d	11219.2	13240.2	0.847355	4.56724
	7d	14962.2	13553.4	1.10395	5.95026
	9d	15207.1	11315.5	1.34392	7.2437
cbl2/3	0d	2709.11	17295.2	0.15664	0.844287
	1d	1035.72	10663.8	0.097125	0.523503
	3d	2318.94	14410.5	0.16092	0.86736
	5d	4909.43	12791.1	0.383817	2.06877
	7d	6531.48	16047.3	0.407014	2.1938
	9d	3942.89	14722.5	0.267813	1.44351
Fig.3f
Exp#1		CBL1-3flag intensity	actin intensity	CBL1-3flag/actin	Relative level of CBL1-3flag														Another five biological replicates used in Fig 3f
CBL1-Ox/Col	0d	30546.3	51708.8	0.590737	1			Relative level of CBL1-3flag
	1d	37765.4	35755.8	1.05621	1.78794					Exp#1	Exp#2	Exp#3	Exp#4	Exp#5	Exp#6	average	sem
	3d	37018.5	24609.2	1.50425	2.5464			CBL1-Ox/Col	0d	1	1	1	1	1	1	1	0
	5d	44767.6	22068.5	2.02858	3.43398				1d	1.78794	1.33347	0.75248	1.09324	1.01062	2.31208	1.38164	0.283854
	7d	54077	32214.3	1.67866	2.84164				3d	2.5464	1.61173	3.15012	2.88978	1.35067	3.41089	2.49326	0.377467
	9d	61303.1	52691.7	1.16343	1.96945				5d	3.43398	1.87794	4.12539	7.28995	1.85921	4.66517	3.87528	0.910564
CBL1-Ox/cbl2cbl3	0d	9838.48	38620.1	0.25475	0.431241				7d	2.84164	2.04575	3.17856	6.65458	2.05985	7.6706	4.07516	1.10011
	1d	19787.6	39302.2	0.503472	0.852278				9d	1.96945	2.05118	3.44814	8.06907	1.8056	7.40328	4.12446	1.23997
	3d	21377.5	42110.8	0.50765	0.85935			CBL1-Ox/2/3	0d	0.431241	0.315172	0.774729	0.772993	0.837804	1.10059	0.705421	0.0635455
	5d	22679.9	46864.9	0.483943	0.819218				1d	0.852278	0.719287	1.05976	0.733798	0.955321	1.77283	1.01555	0.183433
	7d	27928.2	42178.1	0.66215	1.12089				3d	0.85935	0.933228	1.54401	0.667102	0.816592	1.54932	1.0616	0.191328
	9d	20759.7	29513.7	0.703392	1.1907				5d	0.819218	1.19157	1.0113	0.791116	0.516424	1.44179	0.961903	0.159593
Exp#2		CBL1-3flag intensity	actin intensity	CBL1-3flag/actin	Relative level of CBL1-3flag				7d	1.12089	1.63242	1.3018	0.8987	1.07617	1.57187	1.26698	0.118833
CBL1-Ox/Col	0d	32030.4	54419.4	0.588583	1				9d	1.1907	0.955581	1.73075	2.11203	0.693201	1.26473	1.3245	0.249909
	1d	37877.1	48259.8	0.784858	1.33347
	3d	39245.5	41370.3	0.948639	1.61173
	5d	47218.9	42719.5	1.10532	1.87794
	7d	46488	38608.3	1.20409	2.04575
	9d	43034.6	35645.6	1.20729	2.05118			Sidak's multiple comparisons test	Mean Diff.	95.00% CI of diff.	Significant?	Summary	Adjusted P Value
CBL1-Ox/cbl2cbl3	0d	6497.55	35026.3	0.185505	0.315172
	1d	16318.6	38545.5	0.42336	0.719287			CBL1-Ox/Col VS CBL1-Ox/cbl2cbl3
	3d	21491	39125.6	0.549283	0.933228			0d	0.2946	-1.745 to 2.334	No	ns	0.9992
	5d	21546.2	30721.6	0.701337	1.19157			1d	0.3661	-1.673 to 2.406	No	ns	0.9973
	7d	28454.9	29615.3	0.960817	1.63242			3d	1.432	-0.6079 to 3.471	No	ns	0.3143
	9d	15464.9	27496.2	0.562439	0.955581			5d	2.913	0.8738 to 4.953	Yes	**	0.0015
Exp#3		CBL1-3flag intensity	actin intensity	CBL1-3flag/actin	Relative level of CBL1-3flag			7d	2.808	0.7686 to 4.848	Yes	**	0.0024
CBL1-Ox/Col	0d	10893.2	31015.5	0.351217	1			9d	2.8	0.7604 to 4.840	Yes	**	0.0025
	1d	10589.6	40068.9	0.264284	0.75248
	3d	32638.9	29500.7	1.10638	3.15012
	5d	37760.7	26061.5	1.44891	4.12539
	7d	40725.8	36480.6	1.11637	3.17856
	9d	48592.9	40124.6	1.21105	3.44814
CBL1-Ox/cbl2cbl3	0d	9409.03	34579.5	0.272098	0.774729
	1d	14204.9	38164.1	0.372205	1.05976
	3d	24278.8	44771.4	0.542283	1.54401
	5d	16155.3	45483.9	0.355186	1.0113
	7d	17283.1	37800.9	0.457215	1.3018
	9d	31978.1	52606.8	0.60787	1.73075
Exp#4		CBL1-3flag intensity	actin intensity	CBL1-3flag/actin	Relative level of CBL1-3flag
CBL1-Ox/Col	0d	25253.8	46512.8	0.542943	1
	1d	17532.9	29538.2	0.593567	1.09324
	3d	24115.2	15369.9	1.56899	2.88978
	5d	37769.1	9542.4	3.95803	7.28995
	7d	47926.2	13264.7	3.61306	6.65458
	9d	56890.5	12985.6	4.38105	8.06907
CBL1-Ox/cbl2cbl3	0d	8368.45	19939.5	0.419692	0.772993
	1d	14441.4	36247.5	0.398411	0.733798
	3d	15474.9	42725	0.362199	0.667102
	5d	11381.7	26498.1	0.429531	0.791116
	7d	13090.3	26827.5	0.487943	0.8987
	9d	30976.5	27013.2	1.14671	2.11203
Exp#5		CBL1-3flag intensity	actin intensity	CBL1-3flag/actin	Relative level of CBL1-3flag
CBL1-Ox/Col	0d	26992.2	48599.9	0.555397	1
	1d	27001.8	48106	0.561298	1.01062
	3d	31439.3	41910.1	0.75016	1.35067
	5d	40938.6	39646.1	1.0326	1.85921
	7d	46630	40759.2	1.14404	2.05985
	9d	48324.6	48188.3	1.00283	1.8056
CBL1-Ox/cbl2cbl3	0d	16284.8	34997.4	0.465314	0.837804
	1d	18396.3	34671.9	0.530582	0.955321
	3d	17802.9	39253.7	0.453533	0.816592
	5d	12836.2	44753.3	0.28682	0.516424
	7d	21869.5	36589.4	0.5977	1.07617
	9d	16743.7	43489.9	0.385002	0.693201
Exp#6		CBL1-3flag intensity	actin intensity	CBL1-3flag/actin	Relative level of CBL1-3flag
CBL1-Ox/Col	0d	11799.3	40407.2	0.292009	1
	1d	29242.7	43313.2	0.675147	2.31208
	3d	40073.5	40234	0.99601	3.41089
	5d	43148.4	31673.9	1.36227	4.66517
	7d	50977.5	22759	2.23988	7.6706
	9d	59213.6	27390.6	2.16182	7.40328
CBL1-Ox/cbl2cbl3	0d	9782.64	30439.3	0.321381	1.10059
	1d	15079.7	29129.3	0.517683	1.77283
	3d	15465.2	34183.6	0.452414	1.54932
	5d	18821.1	44703.9	0.421016	1.44179
	7d	22455.1	48921.6	0.459002	1.57187
	9d	18640.1	50472.5	0.369313	1.26473

## Sheet: Figure4
Fig.4a
Fig.4b
Fig4c
Fig.4d
Exp#1	day	phos-CBL2/3 intensity	non-phos-CBL2/3 intensity	Phos-CBL/Total CBL	Relatvie phosphorylation level										Another two biological replicates used in Fig 4d and Fig 4e.
Col	0	25109	27568.7	0.476653	1		Relatvie phosphorylation level of CBL2/3
	1	10738.5	27108.8	0.283733	0.59526			day	Exp#1	Exp#2	Exp#3	average	sem
	2	6510.4	24880.1	0.2074	0.435118		Col	0	1	1	1	1	0
	3	938.456	18803.6	0.0475358	0.0997284			1	0.59526	1.0395	0.62362	0.752794	0.143588
	4	547.991	19294.3	0.0276174	0.0579402			2	0.435118	0.707807	0.389712	0.510879	0.0993325
	5	952.113	17364	0.0519822	0.109057			3	0.0997284	0.406277	0.48549	0.330498	0.117629
t-pp2c	0	20668.2	24379.5	0.458807	1			4	0.0579402	0.415965	0.583559	0.352488	0.155017
	1	12249.8	23329	0.344301	0.750426			5	0.109057	0.358357	0.513324	0.326913	0.117756
	2	14909.8	27540.8	0.351226	0.76552		t-pp2c	0	1	1	1	1	0
	3	10888.6	23873.4	0.313233	0.682713			1	0.750426	0.752012	0.838966	0.780468	0.0292526
	4	14073.9	28600.3	0.329799	0.718819			2	0.76552	0.815243	0.812112	0.797625	0.0160778
	5	14983.8	29290.4	0.338432	0.737635			3	0.682713	0.790602	0.773456	0.748924	0.0334733
Exp#2	day	phos-CBL2/3 intensity	non-phos-CBL2/3 intensity	Phos-CBL/Total CBL	Relatvie phosphorylation level			4	0.718819	0.835088	0.811487	0.788464	0.0354831
Col	0	27213.2	52354.9	0.342011	1			5	0.737635	0.820747	0.855331	0.804571	0.0349253
	1	29631.2	53714.5	0.355522	1.0395
	2	12349	38663.4	0.242078	0.707807
	3	6829.98	42323.8	0.138951	0.406277		Sidak's multiple comparisons test	Mean Diff.	95.00% CI of diff.	Significant?	Summary	Adjusted P Value
	4	6559.47	39548	0.142265	0.415965		col Vs hab1abi1pp2ca
	5	5437.33	38926.5	0.122562	0.358357		0 d	0	-0.3450 to 0.3450	No	ns	>0.9999
t-pp2c	0	52660.4	53620.5	0.495483	1		1 d	-0.02767	-0.3727 to 0.3173	No	ns	>0.9999
	1	31227.1	52579.3	0.37261	0.752012		2 d	-0.2867	-0.6317 to 0.05823	No	ns	0.1435
	2	33847.8	49946.3	0.40394	0.815243		3 d	-0.4184	-0.7634 to -0.07345	Yes	*	0.0117
	3	31548.5	48987.8	0.39173	0.790602		4 d	-0.436	-0.7810 to -0.09100	Yes	**	0.0081
	4	34679.9	49134.1	0.413772	0.835088		5 d	-0.4777	-0.8226 to -0.1327	Yes	**	0.0034
	5	34751.9	50703.6	0.406666	0.820747
Exp#3	day	phos-CBL2/3 intensity	non-phos-CBL2/3 intensity	Phos-CBL/Total CBL	Relatvie phosphorylation level
Col	0	42666.1	48646.6	0.467253	1
	1	17502.6	42563.8	0.291388	0.62362
	2	7085.67	31826.5	0.182094	0.389712
	3	9567.57	32608.9	0.226846	0.48549
	4	12008	32030.6	0.272669	0.583559
	5	10107.7	32033.8	0.239852	0.513324
t-pp2c	0	41263.5	45738.9	0.47428	1
	1	23455.5	35492	0.397905	0.838966
	2	25007.8	39919.1	0.385169	0.812112
	3	19326.9	33358.6	0.366835	0.773456
	4	24484.8	39133.2	0.384872	0.811487
	5	25093.9	36764.6	0.405667	0.855331
Fig.4e
Exp#1	day	CBL2/3 intensity	tubulin intensity	CBL2/3 normalized to tubulin	CBL2/3 relative protein level		Relatvie protein level of CBL2/3
Col	0	39431	42265.9	0.932926	1			day	Exp#1	Exp#2	Exp#3	average	sem		Another two biological replicates used in Fig 4e.
	1	32608.9	47374.5	0.688323	0.737811		Col	0	1	1	1	1	0
	2	26151.1	41049.1	0.637068	0.682871			1	0.737811	0.828714	0.683309	0.749945	0.0424109
	3	13472	36341.1	0.370709	0.397362			2	0.682871	0.561805	0.434639	0.559771	0.0716656
	4	13689.5	34303.9	0.399066	0.427757			3	0.397362	0.554151	0.552249	0.501254	0.0519489
	5	12696.4	31743.4	0.39997	0.428726			4	0.427757	0.482335	0.521921	0.477338	0.0272975
t-pp2c	0	32128.5	34561.4	0.929607	1			5	0.428726	0.498827	0.521156	0.482903	0.0278447
	1	29545.2	34426.8	0.858204	0.92319		t-pp2c	0	1	1	1	1	0
	2	27629.9	32949.5	0.838553	0.902052			1	0.92319	0.853617	0.942106	0.906304	0.0269037
	3	24480.5	33978.2	0.720477	0.775034			2	0.902052	0.724402	0.834106	0.820186	0.0517532
	4	25439.6	36736.9	0.692482	0.744919			3	0.775034	0.653404	0.858003	0.762147	0.0594132
	5	24865.5	34932	0.711825	0.765727			4	0.744919	0.683637	0.856582	0.761713	0.050626
Exp#2	day	CBL2/3 intensity	tubulin intensity	CBL2/3 normalized to tubulin	CBL2/3 relative protein level			5	0.765727	0.617435	0.905641	0.762934	0.0832096
Col	0	40670.4	58818	0.691462	1
	1	27982.9	48833.8	0.573024	0.828714		Sidak's multiple comparisons test	Mean Diff.	95.00% CI of diff.	Significant?	Summary	Adjusted P Value
	2	18873.4	48584.3	0.388467	0.561805		col - hab1abi1pp2ca
	3	18444	48134.7	0.383174	0.554151		0 d	0	-0.1943 to 0.1943	No	ns	>0.9999
	4	15660.7	46956.3	0.333516	0.482335		1 d	-0.1564	-0.3506 to 0.03793	No	ns	0.1672
	5	16064.9	46575.7	0.344919	0.498827		2 d	-0.2604	-0.4547 to -0.06613	Yes	**	0.0047
t-pp2c	0	47618.5	52470.7	0.907526	1		3 d	-0.2609	-0.4552 to -0.06661	Yes	**	0.0046
	1	42757.5	55193.8	0.774679	0.853617		4 d	-0.2844	-0.4787 to -0.09009	Yes	**	0.0019
	2	33716.1	51285.9	0.657413	0.724402		5 d	-0.28	-0.4743 to -0.08574	Yes	**	0.0023
	3	31601.2	53292.1	0.592981	0.653404
	4	31133.2	50181	0.620419	0.683637
	5	31296.5	55852.9	0.560338	0.617435
Exp#3	day	CBL2/3 intensity	tubulin intensity	CBL2/3 normalized to tubulin	CBL2/3 relative protein level
Col	0	44988.4	41669.2	1.07966	1
	1	33370.8	45233.9	0.737738	0.683309
	2	24036.2	51221.5	0.46926	0.434639
	3	31565.1	52940.3	0.596238	0.552249
	4	27639.5	49050.1	0.563495	0.521921
	5	24959.1	44358.3	0.562669	0.521156
t-pp2c	0	34693.6	39601.8	0.876062	1
	1	35908	43506.7	0.825343	0.942106
	2	34895.6	47754.5	0.730728	0.834106
	3	33582.1	44677.1	0.751664	0.858003
	4	34450.9	45908.9	0.750419	0.856582
	5	36772.5	46348.2	0.793397	0.905641
Fig.4f
Fig.4g
Exp#1	day	phos-CBL2/3 intensity	non-phos-CBL2/3 intensity	Phos-CBL/Total CBL	Relatvie phosphorylation level
Col	0	29263.3	44286.2	0.397872	1		CBL2/3 relative phosphorylation level
	1	24506.6	42229.2	0.367218	0.922957			day	Exp#1	Exp#2	Exp#3	average	sem
	2	10391.3	38958.9	0.210562	0.529222		Col	0	1	1	1	1	0
	3	5091.86	29499.4	0.147201	0.36997			1	0.922957	0.645559	0.713354	0.760623	0.0834928
	4	3786.86	29532.3	0.113654	0.285656			2	0.529222	0.576715	0.417396	0.507778	0.0472246
	5	2069.2	28394.6	0.0679235	0.170717			3	0.36997	0.640752	0.465553	0.492092	0.0792864
t-abi2	0	34735.7	39734.8	0.466436	1			4	0.285656	0.46024	0.44865	0.398182	0.0563626		Another two biological replicates used in Fig 4g
	1	31572.1	38956.5	0.447649	0.959722			5	0.170717	0.565857	0.478204	0.404926	0.119807
	2	30120.5	38022.3	0.44202	0.947654		t-abi2	0	1	1	1	1	0
	3	21313.5	37930.9	0.359756	0.771286			1	0.959722	0.865021	0.868823	0.897855	0.030953
	4	20841.9	34011.6	0.379956	0.814595			2	0.947654	0.929294	0.848084	0.908344	0.0305926
	5	15579.4	34859	0.30888	0.662212			3	0.771286	0.820499	0.821026	0.80427	0.0164928
Exp#2	day	phos-CBL2/3 intensity	non-phos-CBL2/3 intensity	Phos-CBL/Total CBL	Relatvie phosphorylation level			4	0.814595	0.735568	0.507225	0.685796	0.0921539
Col	0	10529.8	11061.7	0.487683	1			5	0.662212	0.697337		0.679775	0.0143397
	1	5049.94	10990.4	0.314828	0.645559
	2	3089.94	7896.35	0.281254	0.576715		Sidak's multiple comparisons test	Predicted (LS) mean diff.	95.00% CI of diff.	Significant?	Summary	Adjusted P Value
	3	3390.82	7460.35	0.312484	0.640752		Col Vs t-abi2
	4	1838.82	6353.7	0.224451	0.46024		0 d	0	-0.2510 to 0.2510	No	ns	>0.9999
	5	2520.23	6612.41	0.275959	0.565857		1 d	-0.1372	-0.3883 to 0.1138	No	ns	0.5647
t-abi2	0	13933	13043	0.516495	1		2 d	-0.4006	-0.6516 to -0.1495	Yes	***	0.0008
	1	11951.8	14799.2	0.446779	0.865021		3 d	-0.3122	-0.5632 to -0.06113	Yes	**	0.0095
	2	13825.6	14979.2	0.479976	0.929294		4 d	-0.2876	-0.5387 to -0.03657	Yes	*	0.0188
	3	10043.5	13656.1	0.423784	0.820499		5 d	-0.2748	-0.5555 to 0.005829	No	ns	0.0572
	4	9164.77	14958.3	0.379917	0.735568
	5	6790.35	12062.8	0.360171	0.697337
Exp#3	day	phos-CBL2/3 intensity	non-phos-CBL2/3 intensity	Phos-CBL/Total CBL	Relatvie phosphorylation level
Col	0	38665.2	29670.6	0.565812	1
	1	20209.3	29860.3	0.403624	0.713354
	2	6506.38	21043.4	0.236168	0.417396
	3	9231.74	25814.6	0.263415	0.465553
	4	9271.86	27252.9	0.253852	0.44865
	5	8119.62	21889.3	0.270573	0.478204
t-abi2	0	22662.5	22312.3	0.503894	1
	1	20489.9	26312.7	0.437794	0.868823
	2	20524.9	27504.1	0.427344	0.848084
	3	20972.9	29721.8	0.41371	0.821026
	4	10702.7	31172.1	0.255587	0.507225
	5
Fig.4h
Exp#1	day	CBL2/3 intensity	tubulin intensity	CBL2/3 normalized to tubulin	CBL2/3 relative protein level		CBL2/3 relative protein level
Col	0	31709.1	36141.2	0.877368	1			day	Exp#1	Exp#2	Exp#3	average	sem		Another two biological replicates used in Fig 4h
	1	31024.6	42623.5	0.727877	0.829614		Col	0	1	1	1	1	0
	2	25842.8	41852.4	0.617475	0.703781			1	0.829614	0.715814	0.441298	0.662242	0.115253
	3	24329.3	39255.4	0.619768	0.706395			2	0.703781	0.559448	0.441603	0.568277	0.0758131
	4	13590	32492.5	0.418251	0.476711			3	0.706395	0.462483	0.340873	0.50325	0.107468
	5	10228.4	34319.4	0.298036	0.339694			4	0.476711	0.366571	0.474509	0.439264	0.0363517
t-abi2	0	30160.3	34315.8	0.878907	1			5	0.339694	0.337707	0.487987	0.388463	0.0497655
	1	24712.8	28950.2	0.853633	0.971244		t-abi2	0	1	1	1	1	0
	2	28119.6	34401	0.817408	0.930028			1	0.971244	0.945701	0.785044	0.900663	0.0582781
	3	28166.4	33851.7	0.832053	0.946691			2	0.930028	0.923136	0.701851	0.851672	0.0749368
	4	23882	30706.7	0.777747	0.884903			3	0.946691	0.904488	0.643927	0.831702	0.0946748
	5	17158.2	30945.3	0.554469	0.630862			4	0.884903	0.860255	0.599469	0.781543	0.0913142
Exp#2	day	CBL2/3 intensity	tubulin intensity	CBL2/3 normalized to tubulin	CBL2/3 relative protein level			5	0.630862	0.784999	0.683956	0.699939	0.0452073
Col	0	45832.7	46212.6	0.991779	1
	1	30695.8	43237.8	0.70993	0.715814		Sidak's multiple comparisons test	Mean Diff.	95.00% CI of diff.	Significant?	Summary	Adjusted P Value
	2	21572.8	38880.4	0.554849	0.559448
	3	19213.1	41887.6	0.458681	0.462483		Col - t-abi2
	4	15037.8	41362.8	0.363558	0.366571		0 d	0	-0.2931 to 0.2931	No	ns	>0.9999
	5	13845.4	41338.1	0.334931	0.337707		1 d	-0.2384	-0.5315 to 0.05464	No	ns	0.159
t-abi2	0	43705.9	47742.3	0.915455	1		2 d	-0.2834	-0.5765 to 0.009667	No	ns	0.062
	1	38303.1	44242.8	0.865746	0.945701		3 d	-0.3285	-0.6215 to -0.03539	Yes	*	0.0222
	2	42907.5	50772.7	0.845089	0.923136		4 d	-0.3423	-0.6353 to -0.04922	Yes	*	0.016
	3	40748.5	49212.1	0.828018	0.904488		5 d	-0.3115	-0.6045 to -0.01841	Yes	*	0.0329
	4	39902.3	50668.1	0.787525	0.860255
	5	35770.9	49776.5	0.718631	0.784999
Exp#3	day	CBL2/3 intensity	tubulin intensity	CBL2/3 normalized to tubulin	CBL2/3 relative protein level
Col	0	43419.8	32098.2	1.35272	1
	1	23855.8	39962.8	0.596951	0.441298
	2	27317.1	45729.4	0.597363	0.441603
	3	28281.8	61334.8	0.461105	0.340873
	4	27771.3	43265.9	0.641876	0.474509
	5	22947.4	34763.2	0.660108	0.487987
t-abi2	0	43534	30650.5	1.42034	1
	1	33831.8	30341.7	1.11503	0.785044
	2	30830.3	30927.3	0.996864	0.701851
	3	29280.2	32014.5	0.914592	0.643927
	4	27791.1	32639.8	0.851448	0.599469
	5	28226.9	29056.6	0.971447	0.683956

## Sheet: Figure 5
Fig.5b
Root length (cm)
	Col-HK	cbl2/3-HK	t-abi2-HK	t-pp2ca-HK	Col-Lk	cbl2/3-LK	t-abi2-Lk	t-pp2ca-LK
Exp#1	3.609	3.544	3.357	4.042	1.159	0.946	2.253	2.042
	3.476	3.759	3.532	3.424	1.376	0.345	2.516	1.923
	3.546	3.131	2.689	3.152	1.197	0.956	2.383	2.188
	3.675	4.051	3.606	3.98	1.445	0.56	2.084	1.786
	3.545	4.189	3.609	3.294	1.665	0.842	1.566	2.035
	3.619	3.593	3.68	3.552	1.418	0.373	1.5	1.741
	3.336	3.155	3.481	3.776	1.363	0.081	2.134	1.718
	4.091	3.31	3.435	3.76	1.479	1.172	2.17	1.718
	3.544	3.719	3.615	2.787	1.224	0.599	1.677	1.712
	3.165		4.026	3.638	1.257	1.078	1.604	1.707
			3.312		1.791	0.951	1.468	1.871
					1.35	0.918	1.52	1.665
					1.516	0.856	1.795	1.848
					1.151	0.576	1.652	2.055
					1.411	0.648	1.914	1.758
Exp#2	3.696	3.664	3.765	4.009	1.564	0.963	2.153	1.886
	3.626	3.132	3.589	3.371	1.398	0.578	1.505	2.071
	3.336	3.629	3.865	3.772	1.327	0.947	1.558	1.849
	3.4	2.895	3.657	3.833	1.148	1.091	1.759	2.047
	3.318	3.184	3.51	3.602	1.268	0.189	1.717	1.74
	4.124	3.578	3.7	3.517	1.446	1.268	1.584	1.936
	4.004	3.743	4.126	3.554	1.475	0.645	1.625	1.967
	3.625	4.306	3.502	3.746	1.455	0.215	1.664	1.787
	3.402	3.331	3.644	3.826	1.783	0.793	2.124	2.394
			3.611	3.914	1.285	1.241	1.73	1.659
			3.905		1.386	0.237	1.584	1.873
					1.445	0.824	1.693	2.059
					1.386		2.046	1.753
					1.421		1.52	2.041
					1.129		1.455	1.837
Exp#3	3.721	3.445	3.913	3.441	1.218	0.518	1.823	1.602
	3.483	3.158	3.417	3.582	1.227	1.112	2.282	2.22
	3.694	3.285	3.785	3.552	1.366	0.744	1.795	1.93
	3.369	3.39	4.525	4.004	1.21	1.284	1.522	2.477
	3.51	3.571	3.635	3.602	1.475	0.95	1.782	1.778
	3.561	3.628	3.448	3.797	1.309	0.207	1.613	2.017
	3.281	3.329	3.388	3.915	1.465	0.492	1.58	1.695
	4.165	3.583	3.514	3.414	1.321	0.517	1.969	1.699
	3.936	3.32	3.816	3.832	1.356	1.126	1.599	1.833
			3.439	3.687	1.249	0.159	1.58	1.945
					1.247	0.386	1.692	1.967
					1.159	1.016	1.738	2.002
							1.686	1.647
							1.519	2.047
ave	3.60204	3.50452	3.628	3.64583	1.36476	0.728282	1.77575	1.8983
SD	0.261135	0.331147	0.303309	0.277433	0.156277	0.345319	0.272883	0.193875
	Tukey's multiple comparisons test	Mean Diff.	95.00% CI of diff.	Significant?	Summary	Adjusted P Value
	Col-HK vs. cbl2/3-HK	0.09752	-0.1094 to 0.3044	No	ns	0.6097
	Col-HK vs. t-abi2-HK	-0.02596	-0.2244 to 0.1725	No	ns	0.9863
	Col-HKvs. t-pp2ca-HK	-0.0438	-0.2453 to 0.1577	No	ns	0.9418
	Col vs. cbl2/3	0.6365	0.4919 to 0.7810	Yes	****	2.8e-14
	Col vs. t-abi2	-0.411	-0.5512 to -0.2708	Yes	****	1.2247e-11
	Col vs. t-pp2ca	-0.5335	-0.6738 to -0.3933	Yes	****	5.4e-14
Fig.5d
Root length(cm)
	Col-HK	cbl2/3-HK	t-abi2-HK	t-pp2ca-HK	Col-LK	cbl2/3-LK	t-abi2-LK	t-pp2ca-LK
Exp#1	6.067	5.413	4.827	5.542	4.542	2.943	5.327	4.946
	5.024	5.958	5.023	4.468	4.443	2.389	4.845	4.801
	4.987	5.21	5.034	5.705	4.048	2.936	4.768	5.27
	5.329	5.451	5.257	6.111	4.393	3.173	4.822	5.151
	5.369	5.168	4.67	6.114	4.066	2.482	4.718	5.048
Exp#2	6.197	5.303	5.424	5.66	4.065	2.762	4.391	4.29
	5.973	5.628	5.468	6.671	3.79	2.786	3.903	4.155
	5.864	4.769	4.655	5.34	3.934	2.539	4.522	3.996
	5.131	5.534	5.492	5.623	3.926	2.693	4.678	4.839
	5.866	5.36	5.132	6.237	3.423	2.696	4.268	4.564
Exp#3	5.729	4.582	5.894	6.582	4.542	3.344	4.284	5.132
	6.06	4.441	5.955	6.615	4.588	2.431	5.013	4.854
	4.816	4.946	5.822	5.824	4.369	3.181	5.081	5.246
	5.409	5.657	5.706	5.558	4.297	2.955	4	5.124
	6.211	5.121	5.011	6.677	3.757	2.857	5.465	5.006
ave	5.60213	5.23607	5.29133	5.91513	4.14553	2.81113	4.67233	4.82813
SD	0.47517	0.415664	0.430635	0.607245	0.343036	0.285709	0.452248	0.401273
	Tukey's multiple comparisons test	Mean Diff.	95.00% CI of diff.	Significant?	Summary	Adjusted P Value
	Col-HK vs. cbl2/3-HK	0.3661	-0.1058 to 0.8379	No	ns	0.181
	Col-HK vs. t-abi2-HK	0.3108	-0.1611 to 0.7827	No	ns	0.3111
	Col-HK vs. t-pp2ca-HK	-0.313	-0.7849 to 0.1589	No	ns	0.3051
	Col-LK vs. cbl2/3-LK	1.334	0.9711 to 1.698	Yes	****	8e-12
	Col-LK vs. t-abi2-LK	-0.5268	-0.8901 to -0.1635	Yes	**	0.00175332
	Col-LK vs. t-pp2ca-LK	-0.6826	-1.046 to -0.3193	Yes	****	3.81746e-05
Fig.5f
Fresh weight (mg)
	Col-HK	cbl2/3-HK	t-a-HK	t-p-HK	Col-LK	cbl2/3-LK	t-a-LK	t-p-LK
Exp#1	114.4	80	114.3	58.6	6.6	3.8	10.7	20.6
	126.5	106.1	108.6	77.3	17.1	2.5	4.3	29.1
	128.3	89.9	115.7	152.2	16.4	2.3	15.7	24
	113.9	85	126.2	71.6	4.4	3	16.2	14.2
	107.8	86.4	120	174	16.6	3.5	10	17.5
	119.4	92.6	88.5	105	26.3	2.4	14	9.5
	128.5		72.5	98.8	16.2	3.1	13	8.9
			117.1	132	13.2	2.5	11.8	9.3
					14
					17.4
Exp#2	129.4	97.4	87.7	128.6	17.1	3.4	20.1	7.8
	88.3	85.4	112.1	128.9	12.9	1.5	15.4	15.5
	97.3	75.3	74.7	134.2	14	2.5	20.5	20.4
	110.7	105.4	101.9	125.2	17.4	5.3	21.4	17
	121.2	151.4	68.7	61.7	17.1	2.6	12.7	20.6
	84.1	68.3	85.5	94.2	12.9	3.9	19.3	29
	165.3		61.6	112.7	14	4	38	19
			88.6	88.4	13.8	4.3	9.8	12.8
					5
					3.2
Exp#3	103	75.5	145.6	82.8	5.1	3.4	19.6	19.7
	119.1	83.2	94.4	68	12.5	4.1	16.9	17.9
	117.9	64.5	169.4	90.6	7.6	2.7	21.2	34.3
	114.9	107.2	134.4	123.4	14.3	2.5	21.8	23.1
	93	84.4	86.2	117.4	11.1	3.1	19.2	17.4
	148.7	66	115	101.9	9.1	3.5	17	18.1
			62.9	106.6	14.3	2	16.3	24
			85.1	162.6	12.1	1.8	17.8	17.6
					12.8	1.5
					11.7
ave	116.585	89.1111	101.529	108.196	12.8733	3.008	16.7792	18.6375
SD	19.3012	20.248	26.8622	31.0355	4.89736	0.924626	6.31423	6.61236
	Tukey's multiple comparisons test	Mean Diff.	95.00% CI of diff.	Significant?	Summary	Adjusted P Value
	Col-HK vs. cbl2/3-HK	27.47	5.854 to 49.09	Yes	**	0.0069
	Col-HK vs. t-a-HK	15.06	-5.092 to 35.20	No	ns	0.2118
	Col-HK vs. t-p-HK	8.389	-11.76 to 28.54	No	ns	0.6954
	Col-LK vs. cbl2/3-LK	9.865	6.212 to 13.52	Yes	****	1.6e-09
	Col-LK vs. t-a-LK	-3.906	-7.601 to -0.2111	Yes	*	0.034
	Col-LK vs. t-p-LK	-5.764	-9.459 to -2.069	Yes	***	0.0005

## Sheet: Figure 6
Fig.6b
Root length (cm)
	Col-HK	cipk9/23-HK	abi1-1c-HK	Col-LK	cipk9/23-LK	abi1-1c-LK
EXP#1	5.361	5.594	5.665	4.489	3.643	4.189
	5.95	5.577	5.829	4.705	3.321	4.361
	5.728	5.362	5.236	4.705	3.641	3.9
	5.006	5.207	5.008	5.283	4.049	4.092
	5.395	5.605	5.486	4.882	3.63	3.915
EXP#2	5.511	4.823	5.314	4.648	3.65	4.363
	5.423	5.402	5.132	4.948	3.213	4.296
	5.711	5.259	5.536	4.756	3.589	4.155
	4.999	5.614	4.904	4.873	3.644	4.271
	5.173	4.886	5.281	4.932	3.845	4.064
EXP#3	5.396	5.655	5.625	4.838	3.048	3.616
	6.226	5.552	5.225	4.608	3.036	3.83
	5.739	5.643	5.923	4.699	2.639	3.788
	5.615	5.786	5.462	4.411	3.329	3.724
	5.487	5.247	5.679	4.41	3.246	3.935
ave	5.51467	5.41413	5.42033	4.7458	3.43487	4.03327
SD	0.331937	0.283986	0.296453	0.228715	0.361965	0.238714
	Tukey's multiple comparisons test	Mean Diff.	95.00% CI of diff.	Significant?	Summary	Adjusted P Value
	Col-HK vs. cipk9/23-HK	0.1005	-0.1699 to 0.3709	No	ns	0.6413
	Col-HK vs. abi1-1c-HK	0.09433	-0.1761 to 0.3647	No	ns	0.6759
	Col-LK vs. cipk9/23-LK	1.311	1.060 to 1.562	Yes	****	1e-12
	Col-LK vs. abi1-1c-LK	0.7125	0.4615 to 0.9636	Yes	****	6.1255e-08
Fig.6d
Fresh Weight (mg)
	Col-HK	cipk9/23-HK	abi1-1c-HK	aba2-1-HK	Col-LK	cipk9/23-LK	abi1-1c-LK	aba2-1-LK
Exp#1	91	115.4	70.2	84.8	32.8	8.8	35.1	20.1
	75.6	71	70.6	81.5	43.4	9.2	23.2	21.9
	75.4	69.3	101.5	76.4	40.5	10.5	38.9	19.8
	98	105.2	97	68.5	34	8	48.1	40.2
	90.1	70.8	58.2	65.5	30.4	9.7	14.4	2.4
					28.1	8.4	15.6	29.4
					33	3.3	16.4	28.6
					30.8	9.1	35.7	35
					31
					27.8
					42.7
Exp#2	86.3	128.3	96.7	75.9	40.7	5.9	24.8	33.7
	114.9	92.2	91	82.3	35.1	9.3	17.6	35.3
	102.3	96.5	91.6	78.3	41.6	6.9	29.5	34.7
	85	80.6	80.1	99.1	42.7	5.2	12.9	33.8
	70.2	78.3	79.2	92.2	52.4	12.5	43.3	30.3
					46	6.6	29.1	20.1
					48.5	7.7	34.9	36.1
					43.9	10.5	12	16.8
					50.3
					44.9
					50.6
Exp#3	135.7	91.3	121.5	81.3	47.3	8.5	27.1	11
	128.3	75.2	116.8	64.5	42.8	9.9	35.5	34
	114.2	98	68.7	78.8	45.2	14.4	21.2	27.3
	79.7	70.3	65.2	68.9	38.4	5.8	25	25.1
	93.4	120.5	98.6	95.6	51.6	14	26.2	25
	73.2				52.4	10.1	27.6	27.1
					60.5	9.9	26.9	25.4
					46.3		22.4	25.6
					52.3
					44.7
					51.7
					52.1
ave	94.5813	90.86	87.1267	79.5733	42.8382	8.87826	26.8083	26.6125
SD	19.8203	19.5768	18.8098	10.4424	8.31209	2.64849	9.62469	8.7364
	Tukey's multiple comparisons test	Mean Diff.	95.00% CI of diff.	Significant?	Summary	Adjusted P Value
	Col-HK vs. cipk9/23-HK	3.721	-13.06 to 20.50	No	ns	0.9356
	Col-HK vs. abi1-1c-HK	7.455	-9.324 to 24.23	No	ns	0.6444
	Col-HK vs. aba2-1-HK	15.01	-1.771 to 31.79	No	ns	0.0952
	cipk9/23-HK vs. abi1-1c-HK	3.733	-13.31 to 20.78	No	ns	0.9378
	cipk9/23-HK vs. aba2-1-HK	11.29	-5.761 to 28.33	No	ns	0.3069
	abi1-1c-HK vs. aba2-1-HK	7.553	-9.494 to 24.60	No	ns	0.6464
	Col-LK vs. cipk9/23-LK	33.96	28.38 to 39.54	Yes	****	<0.000000000000001
	Col-LK vs. abi1-1c-LK	16.03	10.52 to 21.54	Yes	****	9.294e-11
	Col-LK vs. aba2-1-LK	16.23	10.72 to 21.74	Yes	****	5.8849e-11
	cipk9/23-LK vs. abi1-1c-LK	-17.93	-23.96 to -11.90	Yes	****	4.0812e-11
	cipk9/23-LK vs. aba2-1-LK	-17.73	-23.76 to -11.70	Yes	****	6.2024e-11
	abi1-1c-LK vs. aba2-1-LK	0.1958	-5.770 to 6.161	No	ns	0.999772
Fig.6e
Sample ID	Analyte Name	Int (Corr)	RSD (Corr Int)	SD (Corr Int)	Repl No1	Int (Corr)1	Repl No2	Int (Corr)2	Repl No3	Int (Corr)3	Dry weight(mg)	K level(mg/g)
black	K 766.490	386.676	19.9286	77.0592	1	452.566	2	301.943	3	405.519
sd7	K 766.490	456.488	17.0478	77.8212	1	446.775	2	383.979	3	538.71		20μg/L
sd6	K 766.490	770.569	12.9032	99.4278	1	882.826	2	693.592	3	735.288		200μg/L			K content ( mg/g)
sd5	K 766.490	2310.35	3.23774	74.8031	1	2227.67	2	2330.06	3	2373.33		1000μg/L				Col-HK	cipk9/23-HK	abi1-1c-HK	aba2-1-HK	Col-LK	cipk9/23-LK	abi1-1c-LK	aba2-1-LK
sd4	K 766.490	4081.95	2.15124	87.8127	1	4166.17	2	3990.94	3	4088.74		2000μg/L			EXP#1	67.1491	60.7708	62.8572	66.3118	14.1638	19.135	15.4726	15.9442
sd3	K 766.490	9282.8	1.4918	138.481	1	9151.32	2	9427.36	3	9269.71		5000μg/L			EXP#2	63.479	59.9377	62.908	65.0991	14.5242	17.876	15.7058	16.5866
sd2	K 766.490	18307.7	1.32007	241.675	1	18450.6	2	18443.9	3	18028.7		10000μg/L			EXP#3	61.2029	61.1141	67.0206	62.4379	13.6124	19.093	15.3678	16.4124
sd1	K 766.490	35654	1.59869	569.997	1	35132.4	2	35567.3	3	36262.4		20000μg/L			ave	63.9437	60.6075	64.2619	64.6163	14.1001	18.7014	15.5154	16.3144
Col LK EXP#1	K 766.490	6025.96	4.04833	243.95	1	5755.53	2	6229.46	3	6092.87	11.1	14.1638	Col LK EXP#1		SD	3.00019	0.604926	2.38923	1.98158	0.459257	0.715059	0.173025	0.332252
Col LK EXP#2	K 766.490	5654.75	2.74676	155.322	1	5594.75	2	5831.12	3	5538.37	10.1	14.5242	Col LK EXP#2
Col LK EXP#3	K 766.490	5185.8	0.667102	34.5946	1	5219.73	2	5150.58	3	5187.1	9.8	13.6124	Col LK EXP#3
9/23 LK EXP#1	K 766.490	7365.01	3.5384	260.604	1	7452.19	2	7570.85	3	7071.99	10.2	19.135	9/23 LK EXP#1
9/23 LK EXP#2	K 766.490	3191.5	2.00049	63.8458	1	3151.74	2	3157.61	3	3265.14	4.3	17.876	9/23 LK EXP#2		Tukey's multiple comparisons test	Mean Diff.	95.00% CI of diff.	Significant?	Summary	Adjusted P Value
9/23 LK EXP#3	K 766.490	7349.9	3.48288	255.988	1	7058.54	2	7538.72	3	7452.45	10.2	19.093	9/23 LK EXP#3		Col-HK vs. cipk9/23-HK	3.336	-2.363 to 9.035	No	ns	0.3097
aba2-1 LK EXP#1	K 766.490	6385.63	1.66009	106.007	1	6488.24	2	6392.11	3	6276.53	10.5	15.9442	aba2-1 LK EXP#1		Col-HK vs. abi1-1c-HK	-0.3182	-6.017 to 5.381	No	ns	0.9978
aba2-1 LK EXP#2	K 766.490	6097	3.15404	192.302	1	6079.52	2	5914.03	3	6297.44	9.6	16.5866	aba2-1 LK EXP#2		Col-HK vs. aba2-1-HK	-0.6726	-6.372 to 5.026	No	ns	0.9803
aba2-1 LK EXP#3	K 766.490	5980.09	3.39474	203.009	1	5997.94	2	6173.59	3	5768.75	9.5	16.4124	aba2-1 LK EXP#3		cipk9/23-HK vs. abi1-1c-HK	-3.654	-9.353 to 2.045	No	ns	0.2463
abi1-1c LK EXP#1	K 766.490	5774.31	1.31297	75.8151	1	5730.7	2	5861.85	3	5730.38	9.7	15.4726	abi1-1c LK EXP#1		cipk9/23-HK vs. aba2-1-HK	-4.009	-9.708 to 1.690	No	ns	0.1889
abi1-1c LK EXP#2	K 766.490	6131.13	2.46529	151.15	1	6224	2	6212.68	3	5956.72	10.2	15.7058	abi1-1c LK EXP#2		abi1-1c-HK vs. aba2-1-HK	-0.3543	-6.053 to 5.345	No	ns	0.997
abi1-1c LK EXP#3	K 766.490	5630.03	3.68955	207.723	1	5712.53	2	5783.82	3	5393.73	9.5	15.3678	abi1-1c LK EXP#3
Col HK EXP#1	K 766.490	26773.1	1.65985	444.392	1	26444	2	26596.7	3	27278.6	11.1	67.1491	Col HK EXP#1		Col-LK vs. cipk9/23-LK	-4.601	-5.815 to -3.387	Yes	****	9e-06
Col HK EXP#2	K 766.490	21977.1	1.51067	332.002	1	21784.4	2	21786.4	3	22360.5	9.6	63.479	Col HK EXP#2		Col-LK vs. abi1-1c-LK	-1.415	-2.629 to -0.2011	Yes	*	0.023922
Col HK EXP#3	K 766.490	15377	3.41259	524.755	1	15906	2	14856.6	3	15368.3	6.9	61.2029	Col HK EXP#3		Col-LK vs. aba2-1-LK	-2.214	-3.428 to -1.000	Yes	**	0.001736
9/23 HK EXP#1	K 766.490	19773.7	2.29807	454.413	1	19665.2	2	20272.5	3	19383.3	9	60.7708	9/23 HK EXP#1		cipk9/23-LK vs. abi1-1c-LK	3.186	1.972 to 4.400	Yes	***	0.000141
9/23 HK EXP#2	K 766.490	20777.8	2.96872	616.836	1	20211	2	21434.8	3	20687.7	9.6	59.9377	9/23 HK EXP#2		cipk9/23-LK vs. aba2-1-LK	2.387	1.173 to 3.601	Yes	**	0.001057
9/23 HK EXP#3	K 766.490	21391.8	2.37104	507.208	1	21883	2	20870	3	21422.4	9.7	61.1141	9/23 HK EXP#3		abi1-1c-LK vs. aba2-1-LK	-0.799	-2.013 to 0.4152	No	ns	0.22947
aba2-1 HK EXP#1	K 766.490	23638.2	3.72604	880.767	1	24605.4	2	22882.3	3	23426.9	9.9	66.3118	aba2-1 HK EXP#1
aba2-1 HK EXP#2	K 766.490	19999.6	3.15511	631.011	1	20558.1	2	19315.1	3	20125.7	8.5	65.0991	aba2-1 HK EXP#2
aba2-1 HK re4	K 766.490	21404.3	2.42421	518.884	1	21986.7	2	20991.2	3	21234.8	9.5	62.4379	aba2-1 HK re4
abi1-1c HK EXP#1	K 766.490	18662.2	1.89972	354.529	1	18727.7	2	18979.4	3	18279.5	8.2	62.8572	abi1-1c HK EXP#1
abi1-1c HK EXP#2	K 766.490	24002.8	2.2195	532.744	1	24561.3	2	23500.1	3	23947.1	10.6	62.908	abi1-1c HK EXP#2
abi1-1c HK EXP#3	K 766.490	11591.8	1.89783	219.992	1	11340	2	11688.3	3	11747	4.7	67.0206	abi1-1c HK EXP#3

## Sheet: Supplementary Figure 1
Supplementary Figure 1a
Supplementary Figure 1c
Root length （cm)
	20mM	1mM	100uM	0uM
EXP#1	3.119	2.762	2.009	2.004
	3.322	3.139	2.44	1.88
	3.324	2.798	1.985	1.878
	3.269	3.05	2.353	1.614
	3.345	2.782	2.363	2.114
	3.5	2.916	2.517	1.667
	3.323	2.707	2.281	2.02
			2.497	1.754
EXP#2	3.268	2.652	2.481	1.712
	3.831	2.985	2.291	1.72
	3.51	2.708	2.254	1.826
	3.16	2.372	2.208	1.916
	3.479	2.81	2.035	1.597
	3.042	2.589	2.128	1.721
	3.482	2.82	2.158	1.831
			2.326	1.872
EXP#3	3.36	2.683	2.595	1.712
	3.332	2.602	2.1	1.758
	3.154	2.777	2.42	1.848
	3.197	2.481	2.295	1.598
	3.222	2.649	2.431	1.641
	3.345	3.074	2.393	1.617
	3.202	2.944	2.299	1.72
		3.149	2.535	1.555
				1.915
ave	3.32314	2.79314	2.30808	1.7796
SD	0.173027	0.205711	0.172139	0.146913
Tukey's multiple comparisons test	Mean Diff.	95.00% CI of diff.	Significant?	Summary	Adjusted P Value
20mM vs. 1mM	0.53	0.3904 to 0.6696	Yes	****	4e-10
20mM vs. 100uM	1.015	0.8783 to 1.152	Yes	****	4e-10
20mM vs. 0uM	1.544	1.408 to 1.679	Yes	****	4e-10
1mM vs. 100uM	0.4851	0.3500 to 0.6201	Yes	****	4e-10
1mM vs. 0uM	1.014	0.8798 to 1.147	Yes	****	4e-10
100uM vs. 0uM	0.5285	0.3977 to 0.6593	Yes	****	4e-10
Supplementary Figure 1d
Supplementary Figure 1e
	Sample	Results	Ct-ACTIN	Avg Ct	SD Avg Ct	CBL1	Avg Ct	SD Avg Ct	D Ct	DD Ct	Rel Exp	Avg Rel Exp	SD Avg
Exp#1	Col-H		20.415	20.1466	0.243396	24.8865	24.9633	0.108661	4.73988	0	1	0.94948	0.0714456
			20.0849			25.0402			4.89355	0.15367	0.898961
			19.9401
	Col-L		20.6833	20.4572	0.305955	24.1034	24.358	0.221856	3.64616	-1.09372	2.13423	1.80342	0.287806		CBL1
			20.5793			24.4612			4.00395	-0.735927	1.66547					Exp#1	Exp#2	Exp#3	ave	sem
			20.1091			24.5095			4.05232	-0.687557	1.61055				Col-H	0.95	1.03	0.91	0.963333	0.0352767
Exp#2	Col-H		20.8995	20.9394	0.0346978	26.1102	26.0748	0.03837	5.17074	0	1	1.02508	0.0273353		Col-L	1.8	1.56	0.37	1.24333	0.442129
			20.9626			26.034			5.09457	-0.07617	1.05422
			20.9561			26.0802			5.14074	-0.03	1.02101
	Col-L		22.0459	21.7622	0.246341	26.3632	26.2917	0.0916831	4.60096	-0.569777	1.48429	1.56179	0.100636		CBL9
			21.6025			26.1883			4.42612	-0.744617	1.67553					Exp#1	Exp#2	Exp#3	ave	sem
			21.6382			26.3236			4.5614	-0.609337	1.52556				Col-H	1.02	0.87	0.87	0.92	0.05
Exp#3	Col-H		34.9068	34.6669	0.339362	36.5014	36.664	0.383876	1.83453	0	1	0.913668	0.224035		Col-L	1.33	1.21	1	1.18	0.0964365
			34.4269			36.3881			1.72124	-0.11329	1.08169
						37.1024			2.4355	0.60097	0.659311
	Col-L			20.1644	0.127802	23.2184	23.4393	0.253656	3.05396	1.21943	0.429454	0.372223	0.0633766
			20.2548			23.7163			3.55187	1.71734	0.30411
			20.074			23.3831			3.21872	1.38419	0.383106
	Sample	Results	Ct-ACTIN	Avg Ct	SD Avg Ct	CBL9	Avg Ct	SD Avg Ct	D Ct	DD Ct	Rel Exp	Avg Rel Exp	SD Avg
Exp#1	Col-H		20.415	20.1466	0.243396	26.1938	26.1648	0.110835	6.04714	0	1	1.02232	0.0795734
			20.0849			26.0423			5.89571	-0.15143	1.11067
			19.9401			26.2583			6.11162	0.06448	0.95629
	Col-L		20.6833	20.4572	0.305955	25.9502	26.099	0.166585	5.49298	-0.554157	1.46831	1.3302	0.15094
			20.5793			26.068			5.61074	-0.436397	1.35322
			20.1091			26.279			5.82177	-0.225367	1.16907
Exp#2	Col-H			20.3728	0.147396	26.1786	26.3904	0.258677	5.80575	0	1	0.872531	0.150117
			20.4771			26.3138			5.94098	0.13523	0.910525
			20.2686			26.6787			6.30583	0.50008	0.707068
	Col-L		21.2784	20.9963	0.249174	26.2509	26.5466	0.303049	5.25463	-0.551118	1.46522	1.21121	0.25119
			20.9043			26.5325			5.53616	-0.269588	1.20546
			20.8062			26.8565			5.86023	0.0544817	0.96294
Exp#3	Col-H		20.8995	20.9394	0.0346978	27.2429	27.4574	0.188408	6.30344	0	1	0.866867	0.116615
			20.9626			27.5331			6.59364	0.2902	0.817789
			20.9561			27.5961			6.6567	0.35326	0.782813
	Col-L		22.0459	21.7622	0.246341	27.7222	28.0973	0.356518	5.95995	-0.343487	1.26882	0.998602	0.24987
			21.6025			28.138			6.37579	0.0723533	0.951085
			21.6382			28.4317			6.66949	0.366053	0.775902
Supplementary Figure 1f
Supplementary Figure 1g

## Sheet: Supplementary Figure 2
Supplementary Figure 2a
Supplementary Figure 2b
Sample	Results	Ct-ACTIN	Avg Ct	SD Avg Ct	CBL2	Avg Ct	SD Avg Ct	D Ct	DD Ct	Rel Exp	Avg Rel Exp	SD Avg
Exp#1	Col-H	18.7178	18.7561	0.0741875	23.4595	23.4297	0.064219	4.70338	0	1	1.02154	0.0460094
		18.7089			23.356			4.5999	-0.103485	1.07437
		18.8416			23.4736			4.71752	0.0141398	0.990247
	Col-L	19.0536	18.9656	0.255016	23.945	23.8193	0.18065	4.9794	0.276018	0.825867	0.905907	0.116946
		18.6782			23.6123			4.64664	-0.056744	1.04012
		19.165			23.9005			4.9349	0.231521	0.851736
Exp#2	Col-H	18.7918	18.6734	0.231454	23.4427	23.3548	0.0762466	4.76935	0	1	1.06381	0.0553511
		18.4067			23.3067			4.63335	-0.136003	1.09886
		18.8217			23.315			4.64161	-0.127735	1.09258				CBL2
	Col-L	18.9713	18.9821	0.13548	23.7347	23.733	0.0847254	4.75255	-0.016794	1.01171	1.01409	0.059583			Exp#1	Exp#2	Exp#3	ave	sem
		18.8524			23.6474			4.66523	-0.104115	1.07483				Col-H	1.02	1.06	0.92	1	0.0416333
		19.1227			23.8168			4.83466	0.0653094	0.95574				Col-L	0.91	1.01	0.88	0.933333	0.0392994
Exp#3	Col-H	18.642	18.5698	0.109629	23.234	23.3552	0.135357	4.6642	0	1	0.922093	0.0853355
		18.4436			23.3303			4.76056	0.0963626	0.935388
		18.6237			23.5012			4.93147	0.267271	0.83089				CBL3
	Col-L	18.9016	18.9736	0.156376	23.8938	23.8183	0.135096	4.92026	0.256061	0.837371	0.884993	0.0849799			Exp#1	Exp#2	Exp#3	ave	sem
		18.8661			23.8988			4.92521	0.261012	0.834502				Col-H	1.04924	1.05927	0.994571	1.03436	0.0201036
		19.153			23.6623			4.68878	0.0245822	0.983105				Col-L	1.13046	1.062	1.04509	1.07918	0.0261
Sample	Results	Ct-ACTIN	Avg Ct	SD Avg Ct	CBL3	Avg Ct	SD Avg Ct	D Ct	DD Ct	Rel Exp	Avg Rel Exp	SD Avg
Exp#1	Col-H	18.7178	18.7561	0.0741875	22.4266	22.3581	0.0605646	3.6705	0	1	1.04924	0.0435977
		18.7089			22.3117			3.55554	-0.114954	1.08294
		18.8416			22.3361			3.57995	-0.0905439	1.06477
	Col-L	19.0536	18.9656	0.255016	22.6169	22.4637	0.140721	3.65131	-0.0191816	1.01338	1.13046	0.108502
		18.6782			22.3402			3.37462	-0.295876	1.22763
		19.165			22.434			3.46839	-0.202104	1.15037
Exp#2	Col-H	18.7918	18.6734	0.231454	22.3359	22.2542	0.0772659	3.66252	0	1	1.05927	0.0564261
		18.4067			22.1823			3.50892	-0.153599	1.11234
		18.8217			22.2444			3.57104	-0.0914806	1.06546
	Col-L	18.9713	18.9821	0.13548	22.6189	22.5585	0.0526676	3.63674	-0.0257788	1.01803	1.062	0.0383799
		18.8524			22.5347			3.55257	-0.109952	1.07919
		19.1227			22.522			3.53981	-0.122708	1.08878
Exp#3	Col-H	18.642	18.5698	0.109629	22.2022	22.2101	0.0160192	3.6324	0	1	0.994571	0.0110088
		18.4436			22.2285			3.65874	0.0263491	0.981902
		18.6237			22.1995			3.62979	-0.00260953	1.00181
	Col-L	18.9016	18.9736	0.156376	22.5369	22.5429	0.048141	3.56337	-0.0690242	1.04901	1.04509	0.0347626
		18.8661			22.5937			3.62013	-0.0122617	1.00854
		19.153			22.498			3.5244	-0.107994	1.07773

## Sheet: Supplementary Figure 3
Supplementary Figure 3
Exp#1
Sample	Results	Ct-ACTIN	Avg Ct	SD Avg Ct	HAK5	Avg Ct	SD Avg Ct	D Ct	DD Ct	Rel Exp	Avg Rel Exp	SD Avg
L0		21.32	21.34	0.02	32.99	32.9433	0.204042	11.65	0	1	1.03988	0.150018		HAK5 expression
		21.34			32.72			11.38	-0.27	1.20581					EXP#1	EXP#2	EXP#3	ave	sem
		21.36			33.12			11.78	0.13	0.913831				0d	1.04	1.01	0.91	0.986667	0.0392994
L1		21.21	21.2267	0.0208167	30.34	30.4967	0.21362	9.11333	-2.53667	5.80247	5.24252	0.744643		1d	5.24	3.72	6.37377	5.11126	0.768777
		21.25			30.41			9.18333	-2.46667	5.52765				3d	285.48	215.46	419.411	306.784	59.8314
		21.22			30.74			9.51333	-2.13667	4.39745				5d	371.82	290.92	527.541	396.76	69.4354
L3		19.95	19.9167	0.0493288	23.46	23.41	0.05	3.54333	-8.10667	275.645	285.48	9.89249		7d	615.01	575.18	817.358	669.183	74.9746
		19.86			23.36			3.44333	-8.20667	295.429				9d	628.09	493.17	820.313	647.191	94.9196
		19.94			23.41			3.49333	-8.15667	285.365
L5		21.02	21.0967	0.0802081	24.14	24.21	0.0888819	3.04333	-8.60667	389.821	371.824	22.5783
		21.09			24.18			3.08333	-8.56667	379.161
		21.18			24.31			3.21333	-8.43667	346.489
L7		21.21	21.2433	0.0351188	23.68	23.63	0.07	2.43667	-9.21333	593.594	615.014	30.209
		21.28			23.66			2.41667	-9.23333	601.881
		21.24			23.55			2.30667	-9.34333	649.566
L9		21.61	21.63	0.0264575	23.94	23.9867	0.080829	2.31	-9.34	648.067	628.089	34.6028
		21.66			23.94			2.31	-9.34	648.067
		21.62			24.08			2.45	-9.2	588.134
Exp#2
Sample	Results	Ct-ACTIN	Avg Ct	SD Avg Ct	HAK5	Avg Ct	SD Avg Ct	D Ct	DD Ct	Rel Exp	Avg Rel Exp	SD Avg
L0		21.4483	21.4047	0.0578566	32.6109	32.615	0.264853	11.2063	0	1	1.00842	0.183967
		21.3391			32.3522			10.9475	-0.258755	1.19645
		21.4267			32.8818			11.4772	0.270904	0.8288
L1		21.2749	21.2274	0.0411655	30.4996	30.5446	0.144169	9.27225	-1.93401	3.82116	3.71594	0.362982
		21.2039			30.7059			9.47857	-1.72769	3.31197
		21.2034			30.4284			9.20097	-2.00529	4.01469
L3		19.9757	19.9817	0.00983606	23.4139	23.4368	0.0219611	3.43223	-7.77403	218.886	215.456	3.28303
		19.993			23.4577			3.47601	-7.73025	212.342
		19.9763			23.4388			3.45714	-7.74912	215.139
L5		21.0828	21.0944	0.0503737	24.0405	24.1215	0.152941	2.94606	-8.2602	306.597	290.924	29.8537
		21.0509			24.2979			3.20345	-8.00281	256.498
		21.1496			24.026			2.93164	-8.27462	309.678
L7		21.5199	21.3249	0.16906	23.3151	23.3648	0.0828865	1.99023	-9.21603	594.705	575.183	32.4815
		21.2341			23.3188			1.99399	-9.21227	593.157
		21.2205			23.4605			2.13564	-9.07062	537.687
L9		21.7086	21.63	0.078514	23.9412	23.8908	0.0471876	2.31118	-8.89508	476.088	493.175	16.0698
		21.6298			23.8837			2.25366	-8.9526	495.452
		21.5516			23.8476			2.21762	-8.98864	507.984
Exp#3
Sample	Results	Ct-ACTIN	Avg Ct	SD Avg Ct	HAK5	Avg Ct	SD Avg Ct	D Ct	DD Ct	Rel Exp	Avg Rel Exp	SD Avg
L0		21.4564	21.4567	0.0296622	33.4489	33.5889	0.197914	11.9922	0	1	0.911826	0.124697
		21.4272
		21.4865			33.7288			12.2721	0.279892	0.823652
L1		21.3639	21.4323	0.0597	30.9993	30.7709	0.280485	9.56702	-2.42518	5.37095	6.37377	1.28114
		21.459			30.8556			9.42336	-2.56884	5.93333
		21.474			30.4578			9.02558	-2.96662	7.81704
L3		20.1071	20.062	0.0390931	23.2984	23.3428	0.0561931	3.23631	-8.75589	432.3	419.411	16.1908
		20.0419			23.4059			3.34389	-8.64832	401.238
		20.0372			23.324			3.26192	-8.73028	424.695
L5		21.1071	21.1434	0.0375059	24.0798	24.0925	0.0121034	2.93642	-9.05578	532.183	527.541	4.42856
		21.1412			24.104			2.96053	-9.03167	523.363
		21.182			24.0938			2.95033	-9.04187	527.076
L7		21.3284	21.3007	0.0464053	23.5862	23.6183	0.0340749	2.2855	-9.7067	835.62	817.358	19.2683
		21.2471			23.6541			2.35336	-9.63884	797.221
		21.3266			23.6148			2.31407	-9.67813	819.233
L9		21.7274	21.7356	0.0262701	24.0263	24.0481	0.0421533	2.29076	-9.70144	832.576	820.313	23.7659
		21.7143			24.0967			2.36117	-9.63103	792.92
		21.7649			24.0214			2.28581	-9.7064	835.442

## Sheet: Supplementary Figure 4
Supplementary Figure 4

[truncated: 12 more sheets: Supplementary Figure 5, Supplementary Figure 6, Supplementary Figure 7, Supplementary Figure 8, Supplementary Figure 9, Supplementary Figure10, Supplementary Figure 11, Supplementary Figure 12, Supplementary Figure 13, Supplementary Figure 14, Supplementary Figure 15, Supplementary Figure 16]
